# Supplementary material for: Links between fecal microbiota and the response to vaccination against influenza A virus in pigs
Source: NPJ Vaccines. 2021 Jul 22;6:92. doi: 10.1038/s41541-021-00351-2 (PMC8298503; doi:10.1038/s41541-021-00351-2)
Supplement: Supplementary file 2 — Supplementary Data 1-9 [file 41541_2021_351_MOESM2_ESM.xlsx]

## Sheet: Supplementary Data 1
	Supplementary Data 1: Summary of animal information.
	Animal data								Vaccine response data								Classification of animals as high and low responders								fecal DNA sequence_ID²
	Animal_ID	Sex	Batch	Litter	Body weight at	Age at	Feces Score	IAV	Seric IAV specific-IgG titers (pg/mL)				HAI1 (titer)				seric IAV-specific IgG				HAI				D28	D49	D63	D146
					weaning (Kg)	weaning (days)	D28	vaccination	D49	D56	D63	D146	D49	D56	D63	D146	D49	D56	D63	D146	D49	D56	D63	D146
	SPH_001	Male	B_1602	L_01	9.25	28	0	YES	2400	31150	27300	2310	80	320	320	80				high				high	CRB195134	CRB195229	CRB199139	CRB198803
	SPH_003	Male	B_1602	L_01	6.86	28	0	YES	1520	20300	29600	1095	80	320	160	10							low	low	CRB195135	CRB195230	CRB199141	CRB198805
	SPH_006	Female	B_1602	L_01	7.75	28	0	YES	1370	23550	23800	2900	40	160	160	160				high		low	low	high	CRB195136	CRB195231	CRB199143	CRB198807
	SPH_008	Female	B_1602	L_01	7.89	28	0	YES	1114	22350	20200	1595	80	320	320	80								high	CRB195137	CRB195232	CRB199144	CRB198808
	SPH_013	Male	B_1602	L_02	8.14	27	1	YES	3660	29500	38200	2000	320	1280	640	80					high	high	high	high	CRB196510	CRB195233	CRB199149	CRB198813
	SPH_014	Male	B_1602	L_02	6.81	27	0	YES	1205	22700	22850	NA	320	160	320	NA					high	low			CRB196511	CRB195234	CRB199150	NA3
	SPH_017	Female	B_1602	L_02	9.09	27	0	YES	1940	32600	38750	2010	160	320	640	80					high		high	high	CRB195140	CRB195235	CRB199153	CRB198816
	SPH_019	Female	B_1602	L_02	7.2	27	0	YES	1560	23450	22950	1430	80	320	640	80							high	high	CRB195141	CRB195236	CRB199155	CRB198818
	SPH_031	Male	B_1602	L_04	9.06	27	0	YES	1750	23850	17250	1305	40	80	NA	40						low			CRB195142	CRB195237	CRB199163	CRB198826
	SPH_035	Female	B_1602	L_04	5.24	27	0	YES	1115	12300	16500	1150	80	320	160	40		low					low		CRB195143	CRB195238	CRB199167	CRB198830
	SPH_037	Female	B_1602	L_04	8.05	27	2	YES	3095	12050	21200	1330	160	160	160	40		low			high	low	low		CRB195144	CRB195239	CRB199168	CRB198831
	SPH_039	Female	B_1602	L_04	9.44	27	1	YES	1810	14550	16500	1170	40	80	NA	20						low			CRB195145	CRB195240	CRB199170	CRB198833
	SPH_052	Male	B_1602	L_06	10.55	27	0	YES	2375	28500	22400	826	40	320	320	40				low					CRB195146	CRB195241	CRB199179	CRB198842
	SPH_054	Male	B_1602	L_06	9.77	27	1	YES	987.5	11150	13100	2345	80	160	80	40		low		high		low	low		CRB195147	CRB195242	CRB199181	CRB198844
	SPH_057	Female	B_1602	L_06	9.3	27	0	YES	1860	32600	NA	1175	NA	640	NA	40						high			CRB195148	CRB195243	CRB199183	CRB198846
	SPH_059	Female	B_1602	L_06	10.49	27	0	YES	1065	20600	23350	1755	40	640	320	160						high		high	CRB195149	CRB195244	CRB199185	CRB198848
	SPH_060	Male	B_1602	L_07	8.73	26	0	YES	4325	32750	33650	1445	160	640	640	40					high	high	high		CRB195150	CRB195245	CRB199186	CRB198849
	SPH_062	Male	B_1602	L_07	7.15	26	0	YES	1570	23800	27900	1075	40	320	320	20									CRB195151	CRB195246	CRB199203	CRB198851
	SPH_065	Female	B_1602	L_07	8.85	26	0	YES	1315	34350	29000	1470	80	320	80	10							low	low	CRB195152	CRB195247	CRB199205	CRB198853
	SPH_067	Female	B_1602	L_07	8.09	26	0	YES	2900	128500	53300	1120	80	640	160	20		high	high			high	low		CRB195153	CRB195248	CRB199207	CRB198854
	SPH_071	Male	B_1602	L_08	9.22	26	0	YES	879.5	23050	17350	1655	80	320	160	10	low						low	low	CRB195154	CRB195249	CRB199211	CRB198858
	SPH_073	Male	B_1602	L_08	7.08	26	0	YES	3100	24700	28350	1016	160	160	160	20				low	high	low	low		CRB195155	CRB195250	CRB199213	CRB198860
	SPH_075	Female	B_1602	L_08	7.66	26	0	YES	805.5	11500	13050	651.5	160	320	320	20	low	low		low	high				CRB195156	CRB195251	CRB199215	CRB198862
	SPH_076	Female	B_1602	L_08	7.8	26	NA3	YES	4270	30400	29650	1475	80	320	320	20									NA	CRB195252	CRB199216	CRB198863
	SPH_081	Male	B_1602	L_09	8.43	25	0	YES	6140	90600	62000	2130	160	1280	2560	20		high	high		high	high	high		CRB195158	CRB195253	CRB199221	CRB198868
	SPH_082	Male	B_1602	L_09	7.66	25	0	YES	2010	10950	13300	1175	40	80	160	10		low				low	low	low	CRB195159	CRB196438	CRB199222	CRB198869
	SPH_083	Female	B_1602	L_09	9.96	25	0	YES	11250	50550	40400	2545	40	640	320	40	high			high		high			CRB195160	CRB196439	CRB199223	CRB198870
	SPH_087	Female	B_1602	L_09	6.8	25	0	YES	28850	75550	98600	2815	80	1280	1280	80	high	high	high	high		high	high	high	CRB195161	CRB196440	CRB199227	CRB198874
	SPH_091	Male	B_1604	L_10	8.51	30	0	YES	3925	38200	28350	1610	80	320	320	160								high	CRB195162	CRB196441	CRB199231	CRB198878
	SPH_095	Male	B_1604	L_10	7.47	30	1	YES	1190	17600	16850	1585	80	160	160	80						low	low	high	CRB195163	CRB196442	CRB199235	CRB198882
	SPH_099	Female	B_1604	L_10	6.76	30	0	YES	3840	17000	19000	1520	160	320	320	40					high				CRB195164	CRB196443	CRB199130	CRB198886
	SPH_100	Female	B_1604	L_10	8.72	30	NA	YES	525	11200	16750	2800	80	160	160	40	low	low		high		low	low		NA	CRB196444	CRB199131	CRB198887
	SPH_102	Male	B_1604	L_11	9.01	28	2	YES	2890	27250	36700	3060	80	320	160	40				high			low		CRB195166	CRB196523	CRB199133	CRB198890
	SPH_105	Male	B_1604	L_11	7.93	28	NA	YES	1980	12150	13450	1685	10	160	160	40		low			low	low	low		NA	CRB196446	CRB199136	CRB198892
	SPH_107	Male	B_1604	L_11	6.09	28	2	YES	2460	30450	36700	1090	20	320	320	10					low			low	CRB195167	CRB196447	CRB199138	CRB198894
	SPH_108	Female	B_1604	L_11	7.99	28	1	YES	2845	34100	29600	1605	40	640	320	40						high			CRB195168	CRB196524	CRB199236	CRB198895
	SPH_111	Female	B_1604	L_11	7.74	28	2	YES	14200	60550	50550	3305	80	640	640	5	high	high	high	high		high	high	low	CRB195169	CRB196449	CRB199238	CRB198897
	SPH_148	Male	B_1604	L_15	8.94	27	NA	YES	1710	18150	17000	1610	20	160	160	10					low	low	low	low	NA	CRB196450	CRB199259	CRB198916
	SPH_150	Male	B_1604	L_15	8.86	27	0	YES	960	19500	15000	1155	10	80	80	10					low	low	low	low	CRB196514	CRB196451	CRB199261	CRB198918
	SPH_154	Male	B_1604	L_16	10.07	26	0	YES	1075	21100	23150	1915	40	640	640	NA						high	high		CRB195172	CRB196452	CRB199265	CRB198922
	SPH_156	Male	B_1604	L_16	9.5	26	0	YES	2530	23800	21100	1410	160	640	160	40					high	high	low		CRB195173	CRB196453	CRB199267	CRB198924
	SPH_158	Female	B_1604	L_16	9.13	26	0	YES	3180	25800	12150	1305	80	320	160	5			low				low	low	CRB195174	CRB196454	CRB199269	CRB198926
	SPH_160	Female	B_1604	L_16	8.12	26	NA	YES	2780	19100	18150	1590	80	320	160	20							low		NA	CRB196455	CRB199271	CRB198928
	SPH_165	Male	B_1604	L_17	6.15	27	0	YES	1195	25250	29950	1740	40	160	160	40						low	low		CRB195175	CRB196456	CRB199276	CRB198932
	SPH_167	Male	B_1604	L_17	7.15	27	0	YES	9135	29600	40050	1900	40	1280	640	80	high					high	high	high	CRB195176	CRB196457	CRB199278	CRB198934
	SPH_169	Female	B_1604	L_17	6.58	27	0	YES	1785	15250	19700	1265	40	160	160	20						low	low		CRB195177	CRB196458	CRB199280	CRB198936
	SPH_171	Female	B_1604	L_17	6.15	27	0	YES	3160	26400	21950	2100	40	320	320	40									CRB196515	CRB196459	CRB199282	CRB198938
	SPH_174	Male	B_1604	L_18	11.55	27	0	YES	678	18000	14550	1570	40	320	160	10	low						low	low	CRB195179	CRB196460	CRB199285	CRB198941
	SPH_177	Female	B_1604	L_18	9.57	27	0	YES	2905	29500	26750	1160	40	320	160	40							low		CRB195180	CRB196461	CRB199288	CRB198943
	SPH_179	Female	B_1604	L_18	9.8	27	0	YES	2370	19300	42650	2550	40	320	320	20			high	high					CRB195181	CRB196462	CRB199290	CRB198945
	SPH_180	Male	B_1604	L_19	7.65	24	0	YES	3205	22700	25050	2785	40	320	160	10				high			low	low	CRB195182	CRB196463	CRB199291	CRB198946
	SPH_182	Male	B_1604	L_19	8.46	24	0	YES	16050	74000	46500	1650	40	160	160	10	high	high	high			low	low	low	CRB196516	CRB196464	CRB199293	CRB198947
	SPH_184	Male	B_1604	L_19	7.74	24	0	YES	1520	24000	29200	1475	80	320	320	10								low	CRB195184	CRB196465	CRB199295	CRB198949
	SPH_186	Female	B_1604	L_19	8.74	24	0	YES	1780	18700	4540	1865	20	80	80	5			low		low	low	low	low	CRB195185	CRB196466	CRB199297	CRB198951
	SPH_218	Female	B_1605	L_23	7.91	29	0	YES	1490	63500	37900	1014.5	80	2560	1280	10		high		low		high	high	low	CRB195186	CRB196467	CRB199316	CRB198970
	SPH_221	Female	B_1605	L_23	10.54	29	0	YES	9590	71450	59050	861	80	1280	640	20	high	high	high	low		high	high		CRB195187	CRB196468	CRB199319	CRB198973
	SPH_224	Male	B_1605	L_23	10.48	29	0	YES	2585	35000	34400	1900	160	320	640	160					high		high	high	CRB195188	CRB196469	CRB199321	CRB198975
	SPH_227	Male	B_1605	L_23	9.96	29	0	YES	3600	29800	NA	2320	80	160	640	40				high		low	high		CRB195189	CRB196470	CRB199324	CRB198977
	SPH_269	Female	B_1605	L_28	10	28	1	YES	2150	60050	39250	1990	80	640	640	80		high				high	high	high	CRB195190	CRB196471	CRB199348	NA
	SPH_271	Female	B_1605	L_28	9.59	28	0	YES	2645	37250	31250	2160	80	640	640	40						high	high		CRB195191	CRB196472	CRB199350	NA
	SPH_274	Female	B_1605	L_28	10.28	28	1	YES	2730	95900	41000	2045	80	640	640	40		high				high	high		CRB195192	CRB196473	CRB199353	NA
	SPH_277	Male	B_1605	L_28	11.31	28	0	YES	4065	10300	5960	860.5	160	40	40	20		low	low	low	high	low	low		CRB195193	CRB196474	CRB199355	NA
	SPH_278	Male	B_1605	L_28	10.76	28	0	YES	751.5	18100	13000	1580	80	640	640	40	low					high	high		CRB195194	CRB196475	CRB199356	NA
	SPH_290	Female	B_1605	L_30	9.39	27	NA	YES	1450	14700	7330	1645	20	320	160	40			low		low		low		NA	CRB196476	CRB199364	NA
	SPH_293	Female	B_1605	L_30	7.52	27	0	YES	1930	22000	11950	1125	20	320	160	40			low		low		low		CRB195195	CRB196477	CRB199367	CRB199020
	SPH_295	Female	B_1605	L_30	7.22	27	0	YES	2800	22400	12500	NA	160	1280	160	NA			low		high	high	low		CRB195196	CRB196478	CRB199369	NA
	SPH_297	Male	B_1605	L_30	9.01	27	0	YES	2745	17550	8075	954.5	10	640	160	40			low	low	low	high	low		CRB195197	CRB196479	CRB199443	CRB199023
	SPH_299	Male	B_1605	L_30	7.41	27	0	YES	3925	21550	11100	1350	160	320	160	10			low		high		low	low	CRB195198	CRB196480	CRB199445	CRB199025
	SPH_301	Female	B_1605	L_31	10.18	26	0	YES	3340	71500	40950	1360	40	320	320	20		high							CRB195199	CRB196481	CRB199447	CRB199027
	SPH_302	Female	B_1605	L_31	6.4	26	0	YES	4005	50800	43950	922	80	640	640	40			high	low		high	high		CRB195200	CRB196482	CRB199448	CRB199028
	SPH_306	Male	B_1605	L_31	10.01	26	0	YES	2200	32200	19100	2185	40	320	320	NA									CRB195201	CRB196483	CRB199451	CRB199031
	SPH_332	Female	B_1607	L_34	6.46	29	0	YES	2135	12250	11400	1050	40	160	160	10		low	low	low		low	low	low	CRB195202	CRB196484	CRB199396	CRB199046
	SPH_337	Male	B_1607	L_34	7.87	29	0	YES	2725	30900	28000	2175	20	320	640	5					low		high	low	CRB195203	CRB196485	CRB199400	CRB199050
	SPH_338	Male	B_1607	L_34	7.09	29	NA	YES	13850	33300	24100	1820	80	320	320	20	high								NA	CRB196486	CRB199401	CRB199051
	SPH_362	Female	B_1607	L_37	10.54	28	0	YES	3745	38800	32950	NA	40	320	160	NA							low		CRB195205	CRB196487	CRB199413	NA
	SPH_364	Female	B_1607	L_37	8.82	28	0	YES	3535	30250	25850	NA	20	320	160	NA					low		low		CRB196518	CRB196488	CRB199415	NA
	SPH_367	Male	B_1607	L_37	9.72	28	NA	YES	2675	31450	31850	1965	40	320	640	10							high	low	NA	CRB196489	CRB199418	CRB199062
	SPH_368	Male	B_1607	L_37	10.52	28	0	YES	165	19350	15750	1495	80	320	320	10	low							low	CRB196520	CRB196490	CRB199419	CRB199063
	SPH_371	Male	B_1607	L_37	10.16	28	0	YES	2485	15550	12100	NA	20	320	640	NA			low		low		high		CRB195209	CRB196491	CRB199422	NA
	SPH_373	Female	B_1607	L_38	10.33	27	0	YES	4235	65450	50650	3365	40	320	640	40		high	high	high			high		CRB196521	CRB196492	CRB199424	CRB199066
	SPH_379	Male	B_1607	L_38	9.47	27	0	YES	3695	NA	25200	1985	160	NA	640	80					high		high	high	CRB195211	CRB196493	CRB199429	CRB199070
	SPH_381	Male	B_1607	L_38	10.23	27	0	YES	3755	90800	45300	3290	80	640	640	160		high	high	high		high	high	high	CRB195212	CRB196494	CRB199431	CRB199072
	SPH_410	Male	B_1611	L_41	7.99	29	0	YES	2770	26900	22900	1795	80	320	320	40									CRB195213	CRB196495	CRB199524	CRB199087
	SPH_412	Female	B_1611	L_42	11.35	29	0	YES	2650	73500	43700	1225	80	2560	640	10		high	high			high	high		CRB195214	CRB196496	CRB199526	CRB199089
	SPH_414	Female	B_1611	L_42	9.94	29	0	YES	4060	52600	27450	1330	NA	640	320	40						high			CRB195215	CRB196497	CRB199528	CRB199091
	SPH_419	Male	B_1611	L_42	10.6	29	0	YES	828.5	15650	13150	NA	80	640	320	NA	low					high			CRB195216	CRB196498	CRB199533	NA
	SPH_421	Male	B_1611	L_42	10.12	29	0	YES	2430	50900	36300	1330	80	640	320	10						high		low	CRB195217	CRB196499	CRB199535	CRB199097
	SPH_442	Female	B_1611	L_45	11.64	28	0	YES	878	19150	16150	973	80	320	160	5	low			low			low	low	CRB195218	CRB196500	CRB199545	CRB199107
	SPH_445	Male	B_1611	L_45	10.58	28	0	YES	3560	27750	25900	1380	80	160	160	10						low	low	low	CRB195219	CRB196501	CRB199548	CRB199109
	SPH_448	Male	B_1611	L_45	8.09	28	1	YES	1815	14500	NA	NA	80	160	320	NA						low			CRB196522	CRB196502	CRB199550	NA
	SPH_452	Female	B_1611	L_46	9.87	27	0	YES	1845	34650	32750	NA	40	640	320	NA						high			CRB195221	CRB196503	CRB199553	NA
	SPH_454	Female	B_1611	L_46	8.6	27	0	YES	1410	29450	28250	NA	80	640	320	NA						high			CRB195222	CRB196504	CRB199555	NA
	SPH_457	Female	B_1611	L_46	7.09	27	0	YES	3570	120500	64600	2370	NA	640	160	5		high	high	high		high	low	low	CRB195223	CRB196505	CRB199557	CRB199112
	SPH_459	Male	B_1611	L_46	8.92	27	0	YES	2350	26500	31750	1770	80	320	320	10								low	CRB195224	NA	CRB199558	CRB199113
	SPH_462	Female	B_1611	L_47	8.35	27	NA	YES	807	10700	8215	801.5	80	160	160	10	low	low	low	low		low	low	low	NA	CRB196507	CRB199561	CRB199115
	SPH_464	Female	B_1611	L_47	8.46	27	0	YES	1760	38600	33500	1220	NA	160	160	10						low	low	low	CRB195226	CRB196508	CRB199563	CRB199117
	SPH_468	Male	B_1611	L_47	7.65	27	0	YES	2465	42900	33200	1510	NA	320	320	10								low	CRB195227	CRB196509	CRB199566	CRB199120
	SPH_469	Male	B_1611	L_47	8.45	27	0	YES	4025	37400	40600	2010	80	640	320	10						high		low	CRB195228	CRB196534	CRB199567	CRB199121
	SPH_009	Female	B_1602	L_01	7.6	28	0	NO	NA	NA	NA	NA	NA	NA	NA	NA									CRB190956	CRB190999	CRB199145	CRB198809
	SPH_015	Male	B_1602	L_02	9.79	27	0	NO	NA	NA	NA	NA	NA	NA	NA	NA									CRB191006	CRB191012	CRB199151	CRB198814
	SPH_020	Female	B_1602	L_02	7.71	27	0	NO	NA	NA	NA	NA	NA	NA	NA	NA									CRB190960	CRB191035	CRB199156	CRB198819
	SPH_038	Female	B_1602	L_04	6.81	27	2	NO	NA	NA	NA	NA	NA	NA	NA	NA									CRB190986	CRB191017	CRB199169	CRB198832
	SPH_040	Female	B_1602	L_04	10.52	27	2	NO	NA	NA	NA	NA	NA	NA	NA	NA									CRB190965	CRB191040	CRB199171	CRB198834
	SPH_055	Male	B_1602	L_06	7.83	27	2	NO	NA	NA	NA	NA	NA	NA	NA	NA									CRB191007	CRB191555	CRB199182	CRB198845
	SPH_069	Female	B_1602	L_07	7.15	26	0	NO	NA	NA	NA	NA	NA	NA	NA	NA									CRB190974	CRB191048	CRB199209	CRB198856
	SPH_078	Female	B_1602	L_08	7.11	26	0	NO	NA	NA	NA	NA	NA	NA	NA	NA									CRB190994	CRB191026	CRB199218	CRB198865
	SPH_079	Female	B_1602	L_08	6.86	26	NA	NO	NA	NA	NA	NA	NA	NA	NA	NA									NA	CRB191027	CRB199219	CRB198866
	SPH_085	Female	B_1602	L_09	7.8	25	0	NO	NA	NA	NA	NA	NA	NA	NA	NA									CRB190996	CRB191029	CRB199225	CRB198872
	SPH_089	Female	B_1602	L_09	7.37	25	2	NO	NA	NA	NA	NA	NA	NA	NA	NA									CRB190978	CRB191053	CRB199229	CRB198876
	SPH_090	Male	B_1604	L_10	8.73	30	0	NO	NA	NA	NA	NA	NA	NA	NA	NA									CRB191556	CRB191151	CRB199230	CRB198877
	SPH_094	Male	B_1604	L_10	7.57	30	0	NO	NA	NA	NA	NA	NA	NA	NA	NA									CRB191080	CRB191152	CRB199234	CRB198881
	SPH_104	Male	B_1604	L_11	8.74	28	1	NO	NA	NA	NA	NA	NA	NA	NA	NA									CRB191102	CRB191179	CRB199135	CRB198891
	SPH_106	Male	B_1604	L_11	8.13	28	1	NO	NA	NA	NA	NA	NA	NA	NA	NA									CRB191058	CRB191180	CRB199137	CRB198893
	SPH_152	Male	B_1604	L_16	9.64	26	0	NO	NA	NA	NA	NA	NA	NA	NA	NA									CRB191088	CRB191159	CRB199263	CRB198920
	SPH_159	Female	B_1604	L_16	10.58	26	0	NO	NA	NA	NA	NA	NA	NA	NA	NA									CRB191090	CRB191205	CRB199270	CRB198927
	SPH_168	Male	B_1604	L_17	5.09	27	0	NO	NA	NA	NA	NA	NA	NA	NA	NA									CRB191105	CRB191129	CRB199279	CRB198935
	SPH_172	Male	B_1604	L_18	6.65	27	0	NO	NA	NA	NA	NA	NA	NA	NA	NA									CRB191075	CRB191193	CRB199283	CRB198939
	SPH_188	Female	B_1604	L_19	6.9	24	0	NO	NA	NA	NA	NA	NA	NA	NA	NA									CRB191095	CRB191197	CRB199299	CRB198953
	SPH_222	Female	B_1605	L_23	10.37	29	0	NO	NA	NA	NA	NA	NA	NA	NA	NA									CRB191097	CRB191227	CRB199320	CRB198974
	SPH_273	Female	B_1605	L_28	10.26	28	1	NO	NA	NA	NA	NA	NA	NA	NA	NA									CRB191142	CRB191266	CRB199352	NA
	SPH_292	Female	B_1605	L_30	8.58	27	NA	NO	NA	NA	NA	NA	NA	NA	NA	NA									NA	CRB191240	CRB199366	CRB199019
	SPH_308	Male	B_1605	L_31	8.73	26	0	NO	NA	NA	NA	NA	NA	NA	NA	NA									CRB191125	CRB191222	CRB199453	CRB199033
	SPH_334	Female	B_1607	L_34	6.34	29	NA	NO	NA	NA	NA	NA	NA	NA	NA	NA									NA	CRB191375	CRB199397	CRB199047
	SPH_369	Male	B_1607	L_37	10.15	28	0	NO	NA	NA	NA	NA	NA	NA	NA	NA									CRB191285	CRB191351	CRB199420	NA
	SPH_377	Male	B_1607	L_38	12.08	27	0	NO	NA	NA	NA	NA	NA	NA	NA	NA									CRB191332	CRB191355	CRB199427	CRB199068
	SPH_380	Male	B_1607	L_38	9.98	27	0	NO	NA	NA	NA	NA	NA	NA	NA	NA									CRB191333	CRB191357	CRB199430	CRB199071
	SPH_409	Male	B_1611	L_41	11.07	29	1	NO	NA	NA	NA	NA	NA	NA	NA	NA									CRB191384	CRB191421	CRB199523	CRB199086
	SPH_415	Female	B_1611	L_42	8.31	29	0	NO	NA	NA	NA	NA	NA	NA	NA	NA									CRB191385	CRB191422	CRB199529	CRB199092
	SPH_420	Male	B_1611	L_42	11.31	29	0	NO	NA	NA	NA	NA	NA	NA	NA	NA									CRB191397	CRB191450	CRB199534	CRB199096
	SPH_449	Male	B_1611	L_45	9.67	28	0	NO	NA	NA	NA	NA	NA	NA	NA	NA									CRB191405	CRB191432	CRB199551	CRB199110
	SPH_453	Female	B_1611	L_46	8.61	27	NA	NO	NA	NA	NA	NA	NA	NA	NA	NA									NA	CRB191457	CRB199554	NA
	1 HAI: haemagglutination inhibition assay
	² All raw sequencing data are available on the NCBI via the Sequence Read Archive (SRA) accession number PRJNA647267.
	3 NA: not available

## Sheet: Supplementary Data 2
	Supplementary Data 2: Taxonomic composition of fecal microbiota at the OTU level.
	OTU table with taxonomic classification and mean relative abundances in the groups of vaccinated and non-vaccinated pigs at D28, D49, D63, and D146.
	OTU1	Taxonomic annotation						OTU found in fecal microbiota of all vaccinated pigs2	OTU relative mean abundance
		Phylum	Class	Ordre	Family	Genus	Species		D28			D49			D63			D146
									IAV Vaccinated	Not Vaccinated		IAV Vaccinated	Not Vaccinated		IAV Vaccinated	Not Vaccinated		IAV Vaccinated	Not Vaccinated
	Cluster_6	Fusobacteria	Fusobacteriia	Fusobacteriales	Fusobacteriaceae	Fusobacterium	unknown species	0	0.0424524	0.0705738		5.25757e-06	0.000111234		4.69844e-07	absent		9.57754e-07	absent
	Cluster_20	Firmicutes	Clostridia	Clostridiales	Ruminococcaceae	Ruminococcaceae UCG-002	unknown species	1	0.0272062	0.0307986		0.000723524	0.00105561		0.000889288	0.00121408		0.00470375	0.00490678
	Cluster_15	Firmicutes	Clostridia	Clostridiales	Clostridiales vadinBB60 group	unknown genus	unknown species	0	0.0223072	0.0324869		0.00204554	0.00341029		0.00117458	0.000919778		0.00507724	0.0055875
	Cluster_1	Bacteroidetes	Bacteroidia	Bacteroidales	Prevotellaceae	Prevotella 9	unknown species	1	0.0201027	0.00940975		0.129825	0.140606		0.145077	0.143527		0.0692716	0.0715515
	Cluster_14	Firmicutes	Clostridia	Clostridiales	Ruminococcaceae	[Eubacterium] coprostanoligenes group	unknown species	0	0.0198838	0.0165379		0.00364011	0.00458612		0.0045032	0.00315115		0.0118448	0.0128344
	Cluster_37	Firmicutes	Clostridia	Clostridiales	Lachnospiraceae	Lachnoclostridium	unknown species	1	0.0196603	0.00828995		8.69732e-05	0.000156179		8.59614e-05	9.86407e-05		0.000150606	0.000165462
	Cluster_9	Bacteroidetes	Bacteroidia	Bacteroidales	Rikenellaceae	Rikenellaceae RC9 gut group	unknown species	0	0.0189225	0.0295623		0.00669508	0.00431742		0.00123817	0.00116213		0.0188604	0.0150448
	Cluster_28	Firmicutes	Clostridia	Clostridiales	Christensenellaceae	Christensenellaceae R-7 group	unknown species	0	0.0177802	0.0151366		0.00169891	0.0012821		0.00129109	0.0122591		0.0134264	0.013448
	Cluster_11	Bacteroidetes	Bacteroidia	Bacteroidales	Prevotellaceae	Prevotella 2	unknown species	1	0.0162495	0.021231		0.014747	0.0104882		0.00703875	0.00774199		0.00302389	0.00277568
	Cluster_35	Firmicutes	Clostridia	Clostridiales	Ruminococcaceae	Ruminococcaceae UCG-005	unknown species	0	0.0162402	0.0267287		2.27008e-05	9.72384e-05		4.43757e-06	2.84025e-06		4.50827e-05	4.66443e-05
	Cluster_18	Bacteroidetes	Bacteroidia	Bacteroidales	Rikenellaceae	Rikenellaceae RC9 gut group	unknown species	0	0.0145438	0.0293871		0.000845913	0.00103183		9.71185e-05	0.000137987		0.000743238	0.00119224
	Cluster_46	Firmicutes	Clostridia	Clostridiales	Ruminococcaceae	Ruminiclostridium 9	unknown species	1	0.014479	0.00899401		3.20782e-05	5.21942e-05		2.5605e-05	1.64871e-05		9.13468e-05	5.78611e-05
	Cluster_24	Bacteroidetes	Bacteroidia	Bacteroidales	p-2534-18B5 gut group	unknown genus	unknown species	0	0.0139615	0.0124544		0.00306602	0.00208356		0.00140582	0.00094924		0.00378977	0.0053874
	Cluster_7	Bacteroidetes	Bacteroidia	Bacteroidales	Muribaculaceae	unknown genus	unknown species	0	0.0132951	0.00907229		0.0152813	0.0118882		0.00537071	0.00476075		0.0421741	0.0449047
	Cluster_53	Bacteroidetes	Bacteroidia	Bacteroidales	Muribaculaceae	CAG-873	Bacteroidales bacterium H4	0	0.0125139	0.00607457		0.000739134	0.000246109		9.60639e-05	6.46041e-05		0.00106481	0.000869289
	Cluster_45	Firmicutes	Clostridia	Clostridiales	Lachnospiraceae	Lachnospiraceae NK4A136 group	unknown species	0	0.010865	0.0110405		0.0017388	0.00301729		0.000447605	0.000779767		0.00246403	0.00280796
	Cluster_44	Bacteroidetes	Bacteroidia	Bacteroidales	Bacteroidaceae	Bacteroides	unknown species	0	0.0101388	0.0104267		3.61605e-06	1.61653e-05		2.57354e-07	6.3238e-07		2.71496e-06	5.54331e-06
	Cluster_51	Firmicutes	Clostridia	Clostridiales	Ruminococcaceae	Ruminococcaceae UCG-005	unknown species	0	0.0100197	0.0207624		0.000564192	0.000159849		0.000227817	0.000213524		0.00234963	0.00296089
	Cluster_38	Firmicutes	Clostridia	Clostridiales	Lachnospiraceae	Coprococcus 3	unknown species	0	0.00954689	0.00563936		0.00140568	0.00143944		0.00162283	0.00124295		0.00446668	0.00587117
	Cluster_29	Spirochaetes	Spirochaetia	Spirochaetales	Spirochaetaceae	Treponema 2	unknown species	0	0.00948494	0.00382965		0.00252867	0.000580039		0.000386699	0.000155991		0.000382397	0.00154519
	Cluster_60	Proteobacteria	Gammaproteobacteria	Enterobacteriales	Enterobacteriaceae	Escherichia-Shigella	unknown species	0	0.00936998	0.00585223		0.000123026	0.000149877		0.000104608	4.33182e-05		0.000580664	0.00111738
	Cluster_4	Bacteroidetes	Bacteroidia	Bacteroidales	Prevotellaceae	Prevotella 9	unknown species	0	0.00914365	0.00408551		0.0274171	0.0258985		0.0254355	0.0285244		0.0107192	0.0108149
	Cluster_57	Fusobacteria	Fusobacteriia	Fusobacteriales	Fusobacteriaceae	Fusobacterium	unknown species	0	0.00860948	0.00576801		4.86188e-06	8.84842e-05		1.17224e-06	1.23223e-06		4.38887e-06	5.98659e-06
	Cluster_97	Firmicutes	Erysipelotrichia	Erysipelotrichales	Erysipelotrichaceae	unknown genus	unknown species	0	0.00819248	0.00368946		4.52168e-05	1.66729e-05		1.18731e-05	1.58872e-05		1.10357e-05	2.22012e-05
	Cluster_78	Firmicutes	Clostridia	Clostridiales	Ruminococcaceae	Ruminococcaceae UCG-002	unknown species	1	0.007979	0.00401579		0.000575359	0.000562313		0.000355528	0.000377579		0.000725751	0.000673029
	Cluster_80	Firmicutes	Clostridia	Clostridiales	Family XIII	Family XIII AD3011 group	unknown species	0	0.0079503	0.0109978		0.000790926	0.000514012		0.00118834	0.00164581		0.00776958	0.00849205
	Cluster_93	Firmicutes	Clostridia	Clostridiales	Ruminococcaceae	Ruminococcus 2	unknown species	0	0.00776732	0.00589602		2.61631e-06	1.20266e-05		absent	absent		absent	absent
	Cluster_65	Spirochaetes	Spirochaetia	Spirochaetales	Spirochaetaceae	Treponema 2	Treponema brennaborense	0	0.0076289	0.00849566		0.00126222	0.000787564		0.000301362	0.000310952		0.000475546	0.00059319
	Cluster_115	Firmicutes	Clostridia	Clostridiales	Ruminococcaceae	Ruminococcaceae UCG-005	unknown species	0	0.00716251	0.00644886		7.02717e-05	0.000178541		8.86713e-06	8.03859e-06		0.000577514	0.00074873
	Cluster_104	Firmicutes	Clostridia	Clostridiales	Ruminococcaceae	Ruminococcaceae UCG-005	unknown species	0	0.00672696	0.00359669		0.000390457	0.000538733		3.73529e-05	2.87648e-05		0.0025053	0.00187395
	Cluster_8	Proteobacteria	Gammaproteobacteria	Aeromonadales	Succinivibrionaceae	Succinivibrio	unknown species	0	0.00671469	0.00146807		0.021432	0.0191647		0.0158701	0.0129957		0.00284262	0.00317496
	Cluster_77	Firmicutes	Clostridia	Clostridiales	Ruminococcaceae	[Eubacterium] coprostanoligenes group	unknown species	0	0.00666271	0.0117873		0.00028392	0.000378397		9.29932e-05	0.000176764		0.000281756	0.000231466
	Cluster_88	Firmicutes	Clostridia	Clostridiales	Lachnospiraceae	Lachnospiraceae AC2044 group	unknown species	0	0.00666151	0.00613018		0.00112992	0.00119883		0.000110695	0.000544452		0.00296025	0.00286878
	Cluster_62	Firmicutes	Clostridia	Clostridiales	Ruminococcaceae	Subdoligranulum	unknown species	0	0.0064387	0.00690778		0.00171339	0.0019791		0.00172579	0.00194002		0.00124351	0.00115749
	Cluster_47	Firmicutes	Clostridia	Clostridiales	Christensenellaceae	Christensenellaceae R-7 group	unknown species	0	0.00631481	0.021862		5.8088e-05	4.40074e-05		2.49711e-05	3.93545e-05		0.000510561	0.000696769
	Cluster_141	Firmicutes	Clostridia	Clostridiales	Clostridiales vadinBB60 group	unknown genus	unknown species	0	0.0062975	0.00111097		7.64103e-06	4.29034e-06		absent	absent		absent	absent
	Cluster_129	Firmicutes	Clostridia	Clostridiales	Lachnospiraceae	[Ruminococcus] gauvreauii group	unknown species	0	0.00613588	0.00606286		9.08935e-06	0.000175736		1.58119e-06	1.06547e-06		3.62232e-05	0.000178603
	Cluster_121	Firmicutes	Clostridia	Clostridiales	Lachnospiraceae	Lachnoclostridium	unknown species	0	0.00595473	0.00158706		1.2958e-05	1.53008e-06		absent	absent		absent	0
	Cluster_76	Bacteroidetes	Bacteroidia	Bacteroidales	Prevotellaceae	Prevotella 2	unknown species	0	0.00586578	0.00557657		0.0022979	0.00160151		0.000897274	0.000805928		0.000496278	0.000416179
	Cluster_19	Bacteroidetes	Bacteroidia	Bacteroidales	Prevotellaceae	Prevotella 7	metagenome	0	0.00584952	0.00447272		0.00857895	0.00619194		0.00661271	0.00505645		0.00383757	0.00436729
	Cluster_142	Firmicutes	Clostridia	Clostridiales	Lachnospiraceae	[Ruminococcus] gauvreauii group	unknown species	0	0.00580735	0.00585798		4.23554e-05	2.68225e-05		2.94508e-05	1.71663e-05		6.00205e-05	5.97509e-05
	Cluster_143	Firmicutes	Clostridia	Clostridiales	Christensenellaceae	Christensenellaceae R-7 group	unknown species	0	0.00579032	0.0048349		5.48494e-05	0.00012861		3.02003e-05	3.37947e-05		0.000226849	0.000184306
	Cluster_106	Firmicutes	Clostridia	Clostridiales	Lachnospiraceae	unknown genus	unknown species	0	0.00578394	0.0114645		0.000281736	0.000753991		6.85904e-05	3.605e-05		0.000388794	0.000156511
	Cluster_199	Bacteroidetes	Bacteroidia	Bacteroidales	Paludibacteraceae	unknown genus	unknown species	0	0.00572172	0.00153981		0.000316077	0.000206036		0.000114623	0.000205134		0.000599941	0.000622666
	Cluster_109	Bacteroidetes	Bacteroidia	Bacteroidales	F082	unknown genus	unknown species	0	0.00561846	0.00948997		0.00078849	0.000341594		1.88858e-05	6.08874e-07		0.0008364	0.00218843
	Cluster_54	Bacteroidetes	Bacteroidia	Bacteroidales	Rikenellaceae	Rikenellaceae RC9 gut group	unknown species	1	0.00549308	0.00510073		0.00289267	0.00247683		0.000915689	0.000908777		0.00257148	0.00258413
	Cluster_128	Bacteroidetes	Bacteroidia	Bacteroidales	Tannerellaceae	Parabacteroides	unknown species	0	0.00548721	0.00662382		0.000538097	0.000215698		0.000118311	7.50077e-05		0.000231949	0.000275528
	Cluster_107	Bacteroidetes	Bacteroidia	Bacteroidales	Bacteroidaceae	Bacteroides	unknown species	0	0.00538376	0.0132568		8.28812e-05	4.61545e-05		5.20431e-07	4.07655e-06		2.15015e-05	0.000234241
	Cluster_2	Bacteroidetes	Bacteroidia	Bacteroidales	Prevotellaceae	Prevotella 9	unknown species	0	0.0052542	0.00305814		0.0893911	0.0833336		0.110233	0.112081		0.0863219	0.0757237
	Cluster_83	Firmicutes	Clostridia	Clostridiales	Ruminococcaceae	Ruminococcaceae NK4A214 group	unknown species	0	0.00524564	0.00645956		0.00121985	0.00136637		0.000756509	0.000803638		0.00176858	0.00169532
	Cluster_36	Bacteroidetes	Bacteroidia	Bacteroidales	Prevotellaceae	Prevotellaceae NK3B31 group	unknown species	0	0.00504369	0.00259117		0.00458259	0.00268696		0.00149685	0.00150819		0.00313168	0.0027346
	Cluster_26	Spirochaetes	Spirochaetia	Spirochaetales	Spirochaetaceae	Treponema 2	unknown species	0	0.0049498	0.00180869		0.00472701	0.000670266		0.003518	0.00132425		0.00892328	0.0101054
	Cluster_56	Firmicutes	Clostridia	Clostridiales	Lachnospiraceae	Lachnospiraceae XPB1014 group	unknown species	0	0.00483067	0.00573741		0.00267349	0.00224148		0.000293592	0.000553101		0.00636013	0.00435817
	Cluster_64	Bacteroidetes	Bacteroidia	Bacteroidales	Prevotellaceae	Prevotella 1	unknown species	0	0.00482479	0.00118504		0.00293634	0.00687583		0.000396609	0.00111352		0.000169458	0.000251091
	Cluster_110	Firmicutes	Clostridia	Clostridiales	Christensenellaceae	Christensenellaceae R-7 group	unknown species	0	0.0046242	0.00306249		0.0004013	0.000533163		0.000274169	0.000211991		0.00142939	0.000766112
	Cluster_319	Firmicutes	Clostridia	Clostridiales	Lachnospiraceae	unknown genus	unknown species	0	0.00454362	0.00371772		1.06829e-05	1.71579e-05		1.69253e-06	absent		1.39576e-06	absent
	Cluster_157	Bacteroidetes	Bacteroidia	Bacteroidales	Bacteroidaceae	Bacteroides	unknown species	0	0.00453201	0.00739657		2.21164e-05	4.85362e-05		absent	absent		absent	absent
	Cluster_55	Proteobacteria	Deltaproteobacteria	Bradymonadales	unknown family	unknown genus	unknown species	0	0.00420434	0.00689021		0.00446626	0.00255429		0.00150884	0.00150458		0.00322241	0.00326419
	Cluster_136	Firmicutes	Clostridia	Clostridiales	Lachnospiraceae	CHKCI001	unknown species	0	0.00372966	0.0104914		5.75133e-07	7.60624e-06		absent	absent		absent	absent
	Cluster_137	Firmicutes	Clostridia	Clostridiales	Ruminococcaceae	unknown genus	unknown species	0	0.00354118	0.00264027		0.00121676	0.000966748		0.000926687	0.000881667		0.00259476	0.00237025
	Cluster_168	Firmicutes	Clostridia	Clostridiales	Ruminococcaceae	unknown genus	unknown species	0	0.00349848	0.00321721		7.86374e-05	0.000112579		7.54168e-05	7.90261e-05		0.000280432	0.000190492
	Cluster_222	Bacteroidetes	Bacteroidia	Bacteroidales	Tannerellaceae	Parabacteroides	unknown species	0	0.00347313	0.00073787		absent	1.06688e-06		absent	absent		absent	1.62245e-06
	Cluster_123	Firmicutes	Clostridia	Clostridiales	Ruminococcaceae	Ruminococcaceae UCG-005	unknown species	0	0.00347046	0.00156486		0.00174714	0.000945907		0.000976277	0.00126781		0.0071742	0.00787085
	Cluster_113	Firmicutes	Clostridia	Clostridiales	Ruminococcaceae	Ruminococcaceae NK4A214 group	unknown species	0	0.00322935	0.00648889		2.89231e-05	5.75264e-05		0.000138868	0.000121679		9.18885e-05	0.000164995
	Cluster_169	Firmicutes	Clostridia	Clostridiales	Christensenellaceae	Christensenellaceae R-7 group	unknown species	0	0.00321393	0.0058302		0.000141525	0.00101696		4.59933e-07	2.46748e-05		0.000309125	0.000133322
	Cluster_89	Fusobacteria	Fusobacteriia	Fusobacteriales	Fusobacteriaceae	Fusobacterium	unknown species	0	0.00312742	0.00713856		2.34859e-06	5.49078e-06		absent	absent		absent	absent
	Cluster_152	Firmicutes	Clostridia	Clostridiales	Clostridiaceae 1	Clostridium sensu stricto 1	unknown species	0	0.00305436	0.00341141		1.12769e-06	4.71895e-06		4.79853e-07	absent		0.000250719	0.000330817
	Cluster_450	Firmicutes	Clostridia	Clostridiales	Lachnospiraceae	[Ruminococcus] gnavus group	unknown species	0	0.00303519	0.00183231		1.47003e-05	2.78631e-05		8.99927e-06	2.62943e-05		2.17574e-05	3.8558e-05
	Cluster_156	Firmicutes	Clostridia	Clostridiales	Ruminococcaceae	unknown genus	unknown species	0	0.00297898	0.00396337		0.000904743	0.000821696		0.000821215	0.000996477		0.0018357	0.00179578
	Cluster_267	Firmicutes	Clostridia	Clostridiales	Ruminococcaceae	Ruminococcaceae UCG-005	unknown species	0	0.00296016	0.00265987		2.76087e-06	2.21493e-05		1.01471e-06	2.06248e-06		2.08806e-05	2.48891e-05
	Cluster_140	Firmicutes	Clostridia	Clostridiales	Ruminococcaceae	[Eubacterium] coprostanoligenes group	Eubacterium coprostanoligenes	0	0.00294442	0.00198076		0.000401761	0.000493933		0.000477935	0.000599744		0.000425709	0.000438793
	Cluster_17	Bacteroidetes	Bacteroidia	Bacteroidales	Prevotellaceae	Prevotella 1	unknown species	0	0.00292621	0.00127784		0.01095	0.00772581		0.00448304	0.00524924		0.00536348	0.00457696
	Cluster_213	Firmicutes	Clostridia	Clostridiales	Lachnospiraceae	Lachnoclostridium	unknown species	0	0.00286389	0.000320656		1.83093e-06	1.86262e-06		3.9958e-07	absent		absent	absent
	Cluster_96	Firmicutes	Bacilli	Lactobacillales	Lactobacillaceae	Lactobacillus	unknown species	0	0.00284521	0.00164623		0.0023598	0.00359184		0.00029737	0.000590628		0.000234382	0.00471522
	Cluster_211	Firmicutes	Clostridia	Clostridiales	Ruminococcaceae	Ruminococcaceae UCG-005	unknown species	0	0.0027648	0.0035968		0.000156728	0.000133323		1.9312e-07	absent		0.000276856	0.000100562
	Cluster_173	Firmicutes	Clostridia	Clostridiales	Ruminococcaceae	Ruminococcaceae UCG-005	unknown species	0	0.00273173	0.00135064		2.33917e-06	9.77747e-06		1.95774e-06	2.2463e-06		1.96887e-05	1.76491e-05
	Cluster_175	Firmicutes	Clostridia	Clostridiales	Lachnospiraceae	Lachnospiraceae NK4A136 group	unknown species	0	0.00272017	0.00201853		0.000243582	0.000338155		9.77104e-06	3.0848e-05		0.00191338	0.00171466
	Cluster_160	Firmicutes	Clostridia	Clostridiales	Clostridiales vadinBB60 group	unknown genus	unknown species	0	0.00271087	0.00801996		4.41319e-05	3.75613e-05		absent	absent		absent	absent
	Cluster_102	Fusobacteria	Fusobacteriia	Fusobacteriales	Fusobacteriaceae	Fusobacterium	unknown species	0	0.00269231	0.00606631		2.87928e-07	4.9455e-06		absent	absent		absent	absent
	Cluster_150	Spirochaetes	Spirochaetia	Spirochaetales	Spirochaetaceae	Treponema 2	unknown species	0	0.0026527	0.000435096		0.000693363	0.000356675		0.000230457	8.47992e-05		0.00199147	0.00264463
	Cluster_165	Firmicutes	Clostridia	Clostridiales	Christensenellaceae	Christensenellaceae R-7 group	unknown species	0	0.00258884	0.00246632		0.000193932	0.000167494		6.36374e-05	6.5461e-05		0.000693303	0.000687204
	Cluster_189	Proteobacteria	Deltaproteobacteria	Desulfovibrionales	Desulfovibrionaceae	Desulfovibrio	gut metagenome	0	0.00253358	0.00237207		0.000378065	0.000364532		3.5337e-05	3.65815e-05		0.000110468	5.89323e-05
	Cluster_298	Firmicutes	Clostridia	Clostridiales	Lachnospiraceae	Coprococcus 3	unknown species	0	0.00248723	0.00206585		2.63914e-06	2.05199e-06		1.97444e-06	3.93265e-06		0.000127596	0.000103387
	Cluster_42	Bacteroidetes	Bacteroidia	Bacteroidales	Prevotellaceae	Prevotellaceae UCG-003	unknown species	0	0.00244352	0.000946658		0.00647842	0.00523364		0.00159566	0.00153385		0.00278336	0.00335251
	Cluster_201	Firmicutes	Clostridia	Clostridiales	Lachnospiraceae	Marvinbryantia	unknown species	0	0.00240891	0.00198083		3.11689e-06	7.71795e-06		3.43973e-06	1.47663e-06		5.92247e-06	2.79346e-06
	Cluster_212	Spirochaetes	Spirochaetia	Spirochaetales	Spirochaetaceae	Treponema 2	unknown species	0	0.00240493	0.000424941		0.000497767	0.000441087		0.000330146	0.000148909		0.000662576	0.000764375
	Cluster_224	Spirochaetes	Spirochaetia	Spirochaetales	Spirochaetaceae	Treponema 2	unknown species	0	0.00239703	0.00156144		0.000276235	0.000237548		4.51432e-05	2.85067e-05		0.000211916	0.00027943
	Cluster_138	Spirochaetes	Spirochaetia	Spirochaetales	Spirochaetaceae	Treponema 2	unknown species	0	0.00235786	0.000374791		0.000601754	0.000617073		0.000709199	0.00273335		0.00103402	0.00102798
	Cluster_67	Firmicutes	Clostridia	Clostridiales	Ruminococcaceae	Ruminococcaceae UCG-002	unknown species	0	0.00230003	0.00148656		0.00263712	0.00280223		0.00227298	0.00225808		0.00564002	0.00780635
	Cluster_274	Firmicutes	Clostridia	Clostridiales	Christensenellaceae	Christensenellaceae R-7 group	unknown species	0	0.00228032	0.00160613		8.38978e-05	0.000216054		3.70348e-05	2.50568e-05		0.000330473	0.000383807
	Cluster_230	Epsilonbacteraeota	Campylobacteria	Campylobacterales	Helicobacteraceae	Helicobacter	Helicobacter trogontum	0	0.00226908	0.00195495		0.000615019	0.000435811		0.00016888	0.000118016		4.04437e-05	3.90863e-06
	Cluster_327	Firmicutes	Clostridia	Clostridiales	Christensenellaceae	Christensenellaceae R-7 group	unknown species	0	0.00223668	0.00300287		4.9283e-05	0.000144855		5.37664e-05	0.000109862		0.00037304	0.000417577
	Cluster_393	Bacteroidetes	Bacteroidia	Bacteroidales	Tannerellaceae	Parabacteroides	unknown species	0	0.00220008	0.00253983		0.000461446	0.000294017		0.000152972	0.000138625		0.000175689	0.00017639
	Cluster_132	Firmicutes	Clostridia	Clostridiales	Ruminococcaceae	Candidatus Soleaferrea	unknown species	0	0.00217631	0.00205482		0.000914163	0.000909237		0.0007622	0.00094957		0.00218746	0.00234972
	Cluster_300	Firmicutes	Clostridia	Clostridiales	Ruminococcaceae	Negativibacillus	unknown species	0	0.00215841	0.00126097		2.58929e-06	6.98454e-06		absent	absent		absent	absent
	Cluster_43	Bacteroidetes	Bacteroidia	Bacteroidales	Muribaculaceae	unknown genus	unknown species	0	0.00213716	0.00102464		0.00171133	0.00193204		0.000481993	0.000354611		0.0166953	0.00810685
	Cluster_39	Bacteroidetes	Bacteroidia	Bacteroidales	Prevotellaceae	Prevotella 1	unknown species	0	0.00212644	0.00131664		0.00445861	0.00370494		0.00288392	0.00265186		0.00257423	0.00241763
	Cluster_13	Firmicutes	Bacilli	Lactobacillales	Lactobacillaceae	Lactobacillus	unknown species	0	0.00207166	0.000800777		0.0155802	0.0140819		0.00517498	0.00311615		0.00891396	0.00763217
	Cluster_22	Firmicutes	Clostridia	Clostridiales	Ruminococcaceae	Faecalibacterium	unknown species	0	0.00205265	0.000673172		0.0085397	0.00741074		0.0126756	0.00877284		0.00745704	0.00707985
	Cluster_264	Bacteroidetes	Bacteroidia	Bacteroidales	Tannerellaceae	Parabacteroides	unknown species	0	0.00201551	0.00206133		4.2862e-05	4.26335e-05		1.70852e-05	2.86651e-05		5.10341e-05	5.79736e-05
	Cluster_81	Bacteroidetes	Bacteroidia	Bacteroidales	Rikenellaceae	Rikenellaceae RC9 gut group	unknown species	0	0.00200697	0.00150374		0.00213934	0.00172996		0.000986284	0.000994183		0.0019351	0.00201663
	Cluster_333	Firmicutes	Clostridia	Clostridiales	Lachnospiraceae	CAG-56	unknown species	0	0.00199933	0.0016097		3.56423e-06	1.65015e-05		8.027e-06	1.12169e-05		4.82958e-05	6.15594e-05
	Cluster_220	Firmicutes	Clostridia	Clostridiales	Ruminococcaceae	Ruminococcus 1	unknown species	0	0.00199752	0.000286266		0.000419116	0.000361685		7.81425e-05	0.000152745		0.00134695	0.00087306
	Cluster_378	Firmicutes	Clostridia	Clostridiales	Christensenellaceae	Christensenellaceae R-7 group	unknown species	0	0.00198638	0.00181041		0.000120964	0.000203879		0.000109174	0.000128656		0.000301043	0.000393891
	Cluster_364	Firmicutes	Clostridia	Clostridiales	Lachnospiraceae	Blautia	unknown species	0	0.00194592	0.00112947		2.08458e-05	9.86847e-06		4.86865e-05	3.29582e-05		0.000269871	0.000343846
	Cluster_359	Firmicutes	Clostridia	Clostridiales	Ruminococcaceae	Ruminococcaceae UCG-002	unknown species	0	0.00194483	0.000741277		0.000432846	0.000342499		0.000282489	0.000286061		0.00050159	0.000566959
	Cluster_347	Firmicutes	Clostridia	Clostridiales	Ruminococcaceae	Ruminococcaceae UCG-005	unknown species	0	0.0018716	0.00300067		5.61895e-05	8.98503e-05		1.49065e-05	1.22092e-05		0.00010855	0.00012112
	Cluster_125	Firmicutes	Clostridia	Clostridiales	Peptostreptococcaceae	Terrisporobacter	unknown species	0	0.00184265	0.00173531		0.000597102	0.000451467		0.00048557	0.000488876		0.00273405	0.00349996
	Cluster_158	Bacteroidetes	Bacteroidia	Bacteroidales	Prevotellaceae	Alloprevotella	unknown species	0	0.00184248	0.000558583		0.00108461	0.00183535		0.000820078	0.0005984		0.000314532	0.000352646
	Cluster_243	Bacteroidetes	Bacteroidia	Bacteroidales	Rikenellaceae	Rikenellaceae RC9 gut group	unknown species	0	0.00183806	0.00153915		0.000685262	0.000766122		0.000224826	0.000318521		0.0010299	0.00114526
	Cluster_326	Firmicutes	Clostridia	Clostridiales	Christensenellaceae	Christensenellaceae R-7 group	unknown species	0	0.00178262	0.00113209		0.000132096	0.00014008		4.41192e-05	3.7977e-05		0.000235144	0.000242776
	Cluster_330	Bacteroidetes	Bacteroidia	Bacteroidales	Bacteroidaceae	Bacteroides	unknown species	0	0.00177135	0.000356309		3.01136e-06	6.01656e-07		absent	absent		4.18645e-06	0.000684999
	Cluster_338	Bacteroidetes	Bacteroidia	Bacteroidales	Marinifilaceae	Butyricimonas	unknown species	0	0.00176173	0.00130513		1.92748e-06	1.73965e-06		1.01286e-06	absent		absent	absent
	Cluster_112	Firmicutes	Clostridia	Clostridiales	Lachnospiraceae	Blautia	unknown species	0	0.00172806	0.000669365		0.00154288	0.00122739		0.00164936	0.00124479		0.00233797	0.00192058
	Cluster_200	Proteobacteria	Gammaproteobacteria	Betaproteobacteriales	Burkholderiaceae	Sutterella	unknown species	0	0.00170962	0.00245009		absent	9.24282e-06		3.21913e-06	8.15697e-06		7.585e-06	3.37774e-06
	Cluster_196	Spirochaetes	Spirochaetia	Spirochaetales	Spirochaetaceae	Treponema 2	unknown species	0	0.00170314	0.000620174		0.00149813	0.00138802		0.00014281	4.97742e-05		0.000271285	0.000103377
	Cluster_182	Firmicutes	Clostridia	Clostridiales	Ruminococcaceae	Ruminococcaceae UCG-014	unknown species	0	0.00168021	0.00208953		0.00120073	0.00110674		0.00203756	0.00247071		0.000511516	0.00079608
	Cluster_108	Firmicutes	Clostridia	Clostridiales	Ruminococcaceae	[Eubacterium] coprostanoligenes group	unknown species	0	0.00167649	0.00126689		0.00063025	0.00083354		0.000661911	0.000599731		0.00356516	0.00428817
	Cluster_191	Firmicutes	Clostridia	Clostridiales	Ruminococcaceae	Ruminococcaceae NK4A214 group	unknown species	0	0.00165721	0.00218621		0.000392247	0.000369488		0.000382533	0.000391844		0.000989906	0.000997412
	Cluster_119	Spirochaetes	Spirochaetia	Spirochaetales	Spirochaetaceae	Treponema 2	unknown species	0	0.00163528	0.000468061		0.00136673	0.000741901		0.000874695	0.0016192		0.00205206	0.00156322
	Cluster_265	Bacteroidetes	Bacteroidia	Bacteroidales	Bacteroidales RF16 group	unknown genus	unknown species	0	0.00157807	0.00124062		0.000186586	0.000240403		7.33413e-05	0.000129532		0.000192227	0.00117506
	Cluster_380	Firmicutes	Clostridia	Clostridiales	Ruminococcaceae	Ruminiclostridium 9	unknown species	0	0.0015761	0.00304188		3.64917e-07	1.86668e-06		absent	absent		absent	absent
	Cluster_492	Epsilonbacteraeota	Campylobacteria	Campylobacterales	Helicobacteraceae	Helicobacter	unknown species	0	0.00157538	0.00124265		0.000190867	3.41584e-05		6.09042e-05	2.91804e-05		0.000169421	0.000139501
	Cluster_66	Spirochaetes	Spirochaetia	Spirochaetales	Spirochaetaceae	Treponema 2	unknown species	0	0.00156288	0.00193533		0.00307024	0.000634008		0.000272656	0.000781292		0.00548511	0.00674347
	Cluster_246	Firmicutes	Erysipelotrichia	Erysipelotrichales	Erysipelotrichaceae	Erysipelotrichaceae UCG-009	unknown species	0	0.00153862	0.000100963		0.000301439	7.00193e-05		0.000296719	0.000374374		0.000419396	0.000241998
	Cluster_384	Bacteroidetes	Bacteroidia	Bacteroidales	Prevotellaceae	Prevotellaceae NK3B31 group	unknown species	0	0.00153227	0.000518847		0.000473778	0.000110313		3.47042e-05	0.000143892		0.000494116	0.000502801
	Cluster_61	Firmicutes	Clostridia	Clostridiales	Ruminococcaceae	Ruminococcaceae UCG-014	unknown species	0	0.00152273	0.000714503		0.00197994	0.0025469		0.00553044	0.00444222		0.0020153	0.002562
	Cluster_194	Bacteroidetes	Bacteroidia	Bacteroidales	Prevotellaceae	Alloprevotella	unknown species	0	0.00152141	0.00193849		0.000729853	0.000634662		0.000479016	0.000383136		0.000128066	0.000130338
	Cluster_155	Bacteroidetes	Bacteroidia	Bacteroidales	Rikenellaceae	dgA-11 gut group	unknown species	0	0.00151839	0.00112344		0.000907789	0.00069345		0.000420118	0.000327167		0.00149333	0.00170971
	Cluster_166	Bacteroidetes	Bacteroidia	Bacteroidales	Rikenellaceae	Rikenellaceae RC9 gut group	unknown species	1	0.00150319	0.00100907		0.000776099	0.00064472		0.000356066	0.000413386		0.000724505	0.000797958
	Cluster_445	Bacteroidetes	Bacteroidia	Bacteroidales	Bacteroidaceae	Bacteroides	unknown species	0	0.0014978	1.63752e-05		2.18344e-06	absent		absent	absent		absent	absent
	Cluster_159	Spirochaetes	Spirochaetia	Spirochaetales	Spirochaetaceae	Treponema 2	unknown species	0	0.00148764	0.000898132		0.00103321	0.00124104		0.000495959	0.0014047		0.00037525	0.00201817
	Cluster_258	Firmicutes	Clostridia	Clostridiales	Ruminococcaceae	unknown genus	unknown species	0	0.00148566	0.00101655		0.000335524	0.000366301		0.000316134	0.000265096		0.000391964	0.000395373
	Cluster_198	Firmicutes	Clostridia	Clostridiales	Christensenellaceae	Christensenellaceae R-7 group	unknown species	0	0.00148437	0.00331591		0.000120343	0.000935447		1.70653e-05	4.03084e-05		0.00157242	0.00132402
	Cluster_101	Firmicutes	Clostridia	Clostridiales	Ruminococcaceae	Ruminococcaceae UCG-014	unknown species	0	0.00148396	0.00281419		1.59835e-05	1.72183e-05		9.19536e-06	5.11853e-05		0.00339371	0.00425997
	Cluster_419	Firmicutes	Clostridia	Clostridiales	Lachnospiraceae	Roseburia	unknown species	0	0.00147188	0.00146313		2.51127e-06	2.75026e-06		absent	absent		2.25828e-05	2.50466e-05
	Cluster_135	Firmicutes	Clostridia	Clostridiales	Ruminococcaceae	Ruminococcaceae UCG-002	unknown species	0	0.00146988	0.000531448		0.00128306	0.00125475		0.000905344	0.00108242		0.0020214	0.00193336
	Cluster_349	Firmicutes	Erysipelotrichia	Erysipelotrichales	Erysipelotrichaceae	unknown genus	unknown species	0	0.0014554	0.000255526		0.000317469	0.000159549		0.000123603	0.000107304		0.00019655	0.000219778
	Cluster_100	Spirochaetes	Spirochaetia	Spirochaetales	Spirochaetaceae	Treponema 2	unknown species	0	0.00144136	0.00141002		0.00155952	0.00183403		0.000836343	0.000663833		0.00215712	0.0019942
	Cluster_361	Firmicutes	Clostridia	Clostridiales	Lachnospiraceae	Shuttleworthia	unknown species	0	0.0014402	0.00100464		2.6134e-05	2.49648e-05		5.73453e-06	2.91317e-06		5.07285e-05	5.87134e-05
	Cluster_420	Firmicutes	Clostridia	Clostridiales	Ruminococcaceae	Ruminococcaceae UCG-004	unknown species	0	0.0014398	0.00146588		6.95197e-06	3.72857e-06		absent	absent		absent	absent
	Cluster_357	Bacteroidetes	Bacteroidia	Bacteroidales	Muribaculaceae	unknown genus	unknown species	0	0.00142602	0.000322277		2.99937e-05	2.82565e-05		3.26413e-05	2.83743e-05		0.000142055	0.000201615
	Cluster_340	Firmicutes	Clostridia	Clostridiales	Ruminococcaceae	unknown genus	unknown species	0	0.00141742	0.00255332		2.40252e-05	3.09166e-05		2.32994e-05	1.69751e-05		1.18814e-05	6.65146e-06
	Cluster_549	Bacteroidetes	Bacteroidia	Bacteroidales	Rikenellaceae	Rikenellaceae RC9 gut group	unknown species	0	0.00139739	0.000830484		2.22217e-05	1.22325e-05		1.87752e-06	absent		1.5138e-05	6.37994e-05
	Cluster_261	Firmicutes	Erysipelotrichia	Erysipelotrichales	Erysipelotrichaceae	Holdemanella	unknown species	0	0.0013948	0.000367989		0.000477114	0.000202678		0.000177718	0.000141047		0.000269297	0.000300064
	Cluster_375	Bacteroidetes	Bacteroidia	Bacteroidales	Bacteroidaceae	Bacteroides	unknown species	0	0.00137252	0.000974043		2.71418e-07	6.29533e-06		absent	absent		absent	absent
	Cluster_389	Firmicutes	Clostridia	Clostridiales	Lachnospiraceae	unknown genus	unknown species	0	0.00134802	0.000885836		0.000429843	0.000490333		0.000121116	0.000100632		0.000501282	0.000461188
	Cluster_73	Firmicutes	Bacilli	Lactobacillales	Lactobacillaceae	Lactobacillus	unknown species	0	0.0013365	0.00060656		0.00329748	0.00473919		0.00164205	0.000798507		0.00129091	0.00207868
	Cluster_23	Epsilonbacteraeota	Campylobacteria	Campylobacterales	Campylobacteraceae	Campylobacter	Campylobacter hyointestinalis	0	0.00133415	0.00113885		0.00751489	0.0061403		0.010335	0.00914811		0.00335109	0.00353717
	Cluster_288	Firmicutes	Clostridia	Clostridiales	Ruminococcaceae	Ruminococcaceae UCG-014	unknown species	0	0.00132319	0.00146239		1.61396e-05	1.40676e-05		0.000215349	0.000306885		0.000101945	0.000198556
	Cluster_25	Epsilonbacteraeota	Campylobacteria	Campylobacterales	Campylobacteraceae	Campylobacter	unknown species	0	0.00131628	0.00118599		0.00847759	0.00678049		0.00344011	0.00357037		0.00147396	0.00186043
	Cluster_304	Bacteroidetes	Bacteroidia	Bacteroidales	Prevotellaceae	Prevotellaceae NK3B31 group	unknown species	0	0.00130618	0.000496229		0.000355204	0.000566248		0.00017764	0.000225564		0.000365892	0.000533371
	Cluster_91	Bacteroidetes	Bacteroidia	Bacteroidales	Prevotellaceae	Prevotellaceae NK3B31 group	unknown species	0	0.00130315	0.000237881		0.00290642	0.00302236		0.00162501	0.00193207		0.00199744	0.00236432
	Cluster_527	Bacteroidetes	Bacteroidia	Bacteroidales	Rikenellaceae	Rikenellaceae RC9 gut group	unknown species	0	0.00129383	0.00132722		4.46002e-06	1.0712e-05		4.03257e-07	2.77866e-06		2.53194e-05	1.22342e-05
	Cluster_505	Firmicutes	Clostridia	Clostridiales	Ruminococcaceae	Oscillospira	unknown species	0	0.00126964	0.0017413		1.98141e-06	absent		7.29071e-07	5.74442e-06		1.11614e-05	1.05418e-05
	Cluster_508	Bacteroidetes	Bacteroidia	Bacteroidales	unknown family	unknown genus	unknown species	0	0.00126104	0.000723074		1.81689e-05	9.19343e-05		absent	absent		0	absent
	Cluster_614	Bacteroidetes	Bacteroidia	Bacteroidales	Tannerellaceae	Parabacteroides	unknown species	0	0.00125809	0.00142922		7.82857e-05	3.38721e-05		2.14234e-05	1.16788e-05		5.38913e-05	5.01356e-05
	Cluster_75	Bacteroidetes	Bacteroidia	Bacteroidales	Prevotellaceae	Prevotella 2	unknown species	0	0.00125526	0.00132735		0.00658572	0.00531794		0.00423872	0.00482979		0.00158154	0.0013904
	Cluster_605	Bacteroidetes	Bacteroidia	Bacteroidales	Muribaculaceae	unknown genus	unknown species	0	0.00125291	0.000726313		0.00019216	7.20147e-05		1.8792e-06	8.47417e-06		2.38927e-05	5.90893e-05
	Cluster_437	Firmicutes	Clostridia	Clostridiales	Ruminococcaceae	[Eubacterium] coprostanoligenes group	unknown species	0	0.00124797	0.00158631		0.000192224	0.000290974		0.000276225	0.000201566		0.000990591	0.00119674
	Cluster_172	Firmicutes	Clostridia	Clostridiales	Ruminococcaceae	Ruminococcaceae UCG-014	unknown species	0	0.00123951	0.000582639		0.00125577	0.00166728		0.000901383	0.00100241		0.000422113	0.000287021
	Cluster_170	Fusobacteria	Fusobacteriia	Fusobacteriales	Fusobacteriaceae	Fusobacterium	unknown species	0	0.00121665	0.00355045		absent	2.6483e-06		absent	absent		absent	absent
	Cluster_458	Bacteroidetes	Bacteroidia	Bacteroidales	Bacteroidaceae	Bacteroides	unknown species	0	0.00121601	0.00191372		2.87928e-07	2.4714e-06		absent	absent		absent	absent
	Cluster_543	Firmicutes	Clostridia	Clostridiales	Clostridiales vadinBB60 group	unknown genus	unknown species	0	0.0012098	0.00204985		0.000143734	0.000196012		0.000104639	7.30242e-05		0.000413606	0.000481086
	Cluster_181	Firmicutes	Clostridia	Clostridiales	Ruminococcaceae	Ruminococcus 1	unknown species	0	0.00120685	0.000800674		7.29822e-05	3.43138e-05		0.000137474	0.00034136		0.00214037	0.00285986
	Cluster_714	Firmicutes	Clostridia	Clostridiales	Lachnospiraceae	Lachnoclostridium	unknown species	0	0.00119311	0.000860531		3.20886e-06	2.16457e-06		8.7568e-07	3.21157e-06		3.41873e-06	8.61878e-06
	Cluster_266	Firmicutes	Clostridia	Clostridiales	Lachnospiraceae	unknown genus	unknown species	0	0.00118346	0.00472676		2.10964e-05	2.74434e-06		1.84489e-06	4.82301e-06		5.52238e-06	4.348e-06
	Cluster_313	Spirochaetes	Spirochaetia	Spirochaetales	Spirochaetaceae	Treponema 2	unknown species	0	0.00117878	0.00124274		0.00015189	0.000470197		0.000124533	6.09315e-05		0.000298112	0.000347852
	Cluster_438	Bacteroidetes	Bacteroidia	Bacteroidales	Bacteroidaceae	Bacteroides	unknown species	0	0.00116336	0.000753779		2.83269e-07	4.4015e-06		absent	absent		absent	absent
	Cluster_72	Bacteroidetes	Bacteroidia	Bacteroidales	Prevotellaceae	Prevotella 9	unknown species	0	0.00116276	0.00139514		0.00551109	0.00617538		0.00475327	0.00553498		0.00139465	0.00114116
	Cluster_103	Bacteroidetes	Bacteroidia	Bacteroidales	Rikenellaceae	hoa5-07d05 gut group	unknown species	0	0.00114047	0.000500062		0.00215966	0.00158839		0.00132701	0.000477589		0.00144789	0.00135158
	Cluster_555	Bacteroidetes	Bacteroidia	Bacteroidales	Tannerellaceae	Parabacteroides	unknown species	0	0.00112691	9.24845e-05		5.47769e-07	absent		1.48326e-06	1.4813e-06		absent	absent
	Cluster_554	Firmicutes	Clostridia	Clostridiales	Christensenellaceae	Christensenellaceae R-7 group	unknown species	0	0.0011243	0.000927524		4.47036e-05	3.86139e-05		2.87763e-05	2.47962e-05		0.000102817	9.27195e-05
	Cluster_528	Bacteroidetes	Bacteroidia	Bacteroidales	Muribaculaceae	unknown genus	unknown species	0	0.00112132	0.000391792		8.23082e-05	6.872e-05		4.73955e-06	1.00673e-05		2.44798e-05	6.1878e-05
	Cluster_133	Firmicutes	Clostridia	Clostridiales	Ruminococcaceae	Ruminococcaceae UCG-014	unknown species	0	0.00109688	0.000679632		0.000119899	5.87846e-05		0.000458124	0.000940437		0.00231704	0.00200688
	Cluster_482	Firmicutes	Clostridia	Clostridiales	Christensenellaceae	Christensenellaceae R-7 group	unknown species	0	0.0010874	0.000940095		1.19199e-05	1.41382e-05		1.46488e-06	2.17611e-06		8.11181e-05	3.75314e-05
	Cluster_86	Firmicutes	Bacilli	Lactobacillales	Streptococcaceae	Streptococcus	unknown species	0	0.00108447	0.000390861		0.00141619	0.000724593		0.00161841	0.00180186		0.00267142	0.0028143
	Cluster_309	Firmicutes	Clostridia	Clostridiales	Ruminococcaceae	Ruminococcaceae UCG-010	metagenome	0	0.00108303	0.000908018		0.00033983	0.000284745		0.000200975	0.000168429		0.000490796	0.000367274
	Cluster_229	Bacteroidetes	Bacteroidia	Bacteroidales	Rikenellaceae	Rikenellaceae RC9 gut group	unknown species	0	0.00107979	0.000907625		0.000408905	0.000377341		0.000174112	0.000191233		0.000720113	0.000646579
	Cluster_394	Spirochaetes	Spirochaetia	Spirochaetales	Spirochaetaceae	Treponema 2	unknown species	0	0.00107766	0.000137143		0.000438553	0.000308007		0.000185665	0.000155589		0.000103422	0.000116577
	Cluster_256	Firmicutes	Clostridia	Clostridiales	Ruminococcaceae	unknown genus	unknown species	0	0.00106905	0.00108995		0.000547467	0.00049379		0.000256256	0.000220586		0.000587659	0.000469228
	Cluster_188	Firmicutes	Clostridia	Clostridiales	Ruminococcaceae	Oscillospira	unknown species	0	0.00104107	0.00038984		0.000510862	0.000611494		0.000679496	0.000725026		0.00113534	0.0012158
	Cluster_405	Firmicutes	Clostridia	Clostridiales	Ruminococcaceae	Ruminococcaceae UCG-014	unknown species	0	0.00103983	0.00103576		0.000236802	0.00214932		1.50484e-05	9.6422e-05		0.000214439	0.000623287
	Cluster_358	Firmicutes	Clostridia	Clostridiales	Family XIII	Family XIII AD3011 group	unknown species	0	0.00103686	0.000645431		0.000338328	0.000305769		0.00011919	0.000129311		0.000294826	0.000257374
	Cluster_548	Bacteroidetes	Bacteroidia	Bacteroidales	Bacteroidales RF16 group	unknown genus	unidentified rumen bacterium RFN86	0	0.00103085	0.000425263		0.000169277	0.000390086		3.01278e-05	0.0003873		0.000121712	0.000348143
	Cluster_462	Proteobacteria	Gammaproteobacteria	Aeromonadales	Succinivibrionaceae	Anaerobiospirillum	Anaerobiospirillum succiniciproducens	0	0.00102938	0.000182664		0.000331972	0.000168646		0.000181153	0.000127469		1.95214e-05	1.34182e-05
	Cluster_139	Firmicutes	Clostridia	Clostridiales	Ruminococcaceae	Ruminococcaceae UCG-014	unknown species	0	0.00102011	0.00163995		0.000614806	0.000297233		0.00128057	0.000160202		0.00127441	0.00026852
	Cluster_343	Bacteroidetes	Bacteroidia	Bacteroidales	Rikenellaceae	Rikenellaceae RC9 gut group	unknown species	0	0.00101855	0.000667212		0.000578551	0.000638705		0.000243541	0.000254201		0.000751826	0.000933539
	Cluster_441	Firmicutes	Clostridia	Clostridiales	Ruminococcaceae	Ruminococcaceae UCG-014	unknown species	0	0.00099948	0.00161947		3.15285e-05	4.57738e-05		3.91292e-05	6.15514e-05		6.36083e-05	2.08361e-05
	Cluster_798	Firmicutes	Clostridia	Clostridiales	Ruminococcaceae	Ruminiclostridium 9	unknown species	0	0.000987694	0.00083538		1.8241e-06	4.90325e-06		1.90973e-07	3.68174e-06		6.63636e-06	1.92034e-05
	Cluster_430	Firmicutes	Clostridia	Clostridiales	Clostridiales vadinBB60 group	unknown genus	unknown species	0	0.000986675	0.00259661		7.73752e-05	5.98463e-05		4.5925e-07	absent		1.81076e-05	2.68956e-05
	Cluster_595	Spirochaetes	Spirochaetia	Spirochaetales	Spirochaetaceae	Treponema 2	unknown species	0	0.000984962	0.000216162		6.39188e-05	1.03286e-05		absent	2.03827e-05		9.00396e-07	absent
	Cluster_392	Firmicutes	Clostridia	Clostridiales	Clostridiales vadinBB60 group	unknown genus	unknown species	0	0.000970169	0.00141498		5.70722e-05	1.50845e-05		3.43289e-06	6.11482e-06		1.8415e-06	absent
	Cluster_597	Firmicutes	Clostridia	Clostridiales	Ruminococcaceae	Ruminococcaceae UCG-002	unknown species	0	0.000962799	0.00160017		2.61948e-06	2.01061e-06		4.36151e-06	absent		1.97599e-05	2.32827e-05
	Cluster_71	Firmicutes	Clostridia	Clostridiales	Lachnospiraceae	Oribacterium	unknown species	0	0.000956758	0.000805533		0.00249895	0.00216444		0.00228323	0.00242536		0.00511871	0.00512487
	Cluster_551	Firmicutes	Clostridia	Clostridiales	Lachnospiraceae	unknown genus	unknown species	0	0.000954914	0.000796103		1.34067e-05	5.81758e-06		2.67837e-05	1.99434e-05		4.42862e-05	9.85191e-06
	Cluster_352	Bacteroidetes	Bacteroidia	Bacteroidales	Prevotellaceae	Prevotella 1	unknown species	0	0.000950973	4.43041e-05		0.000552225	0.00228842		0.000228794	0.000480521		8.03171e-05	5.66983e-05
	Cluster_12	Firmicutes	Bacilli	Lactobacillales	Streptococcaceae	Streptococcus	unknown species	0	0.000941968	0.000881646		0.00162065	0.000780657		0.00411351	0.0106237		0.0343519	0.0296874
	Cluster_434	Firmicutes	Clostridia	Clostridiales	Christensenellaceae	Christensenellaceae R-7 group	metagenome	0	0.000941904	0.000846357		4.0854e-05	8.74256e-05		3.27413e-05	2.97922e-05		0.000517594	0.000362262
	Cluster_574	Bacteroidetes	Bacteroidia	Bacteroidales	Tannerellaceae	Parabacteroides	unknown species	0	0.000933824	0.000154515		1.92436e-06	3.4558e-06		absent	absent		absent	absent
	Cluster_285	Firmicutes	Clostridia	Clostridiales	Lachnospiraceae	unknown genus	unknown species	0	0.000929455	0.000103589		0.000261985	0.000172843		0.000308153	0.000432094		0.000964716	0.00077749
	Cluster_287	Firmicutes	Clostridia	Clostridiales	Ruminococcaceae	Ruminiclostridium 6	unknown species	0	0.000924768	0.000693063		0.000168002	0.000291428		8.55702e-05	0.000158929		0.0010269	0.0010345
	Cluster_317	Firmicutes	Clostridia	Clostridiales	Peptostreptococcaceae	Intestinibacter	unknown species	0	0.000918888	0.000564877		7.53288e-05	0.000100525		0.00027031	0.000287313		0.000870733	0.000998778
	Cluster_531	Firmicutes	Clostridia	Clostridiales	Defluviitaleaceae	Defluviitaleaceae UCG-011	unknown species	0	0.000912309	0.000864725		1.6762e-07	2.17105e-06		absent	absent		absent	absent
	Cluster_63	Proteobacteria	Gammaproteobacteria	Aeromonadales	Succinivibrionaceae	Succinivibrio	unknown species	0	0.000911472	0.000545574		0.00286404	0.00285229		0.00343397	0.0034099		0.00129476	0.00141259
	Cluster_552	Firmicutes	Clostridia	Clostridiales	Clostridiales vadinBB60 group	unknown genus	unknown species	0	0.000903262	0.00150338		6.05462e-05	7.62501e-05		2.85988e-05	2.26152e-05		0.000220657	0.000270521
	Cluster_240	Firmicutes	Clostridia	Clostridiales	Ruminococcaceae	Ruminococcaceae UCG-010	unknown species	0	0.0008975	0.000793359		0.000502458	0.000467132		0.000396678	0.000406365		0.000894726	0.000762534
	Cluster_538	Proteobacteria	Deltaproteobacteria	Desulfovibrionales	Desulfovibrionaceae	Bilophila	unknown species	0	0.000893314	0.000189988		5.75857e-07	1.33588e-06		absent	absent		absent	absent
	Cluster_318	Fusobacteria	Fusobacteriia	Fusobacteriales	Fusobacteriaceae	Fusobacterium	unknown species	0	0.000891945	0.0015188		absent	2.10471e-06		absent	absent		absent	absent
	Cluster_801	Bacteroidetes	Bacteroidia	Bacteroidales	Bacteroidaceae	Bacteroides	unknown species	0	0.000885393	0.000169656		2.87567e-07	6.01656e-07		absent	absent		absent	absent
	Cluster_637	Firmicutes	Clostridia	Clostridiales	Ruminococcaceae	Ruminococcaceae NK4A214 group	unknown species	0	0.000875436	0.000273297		absent	1.7279e-06		absent	1.81157e-06		absent	absent
	Cluster_228	Bacteroidetes	Bacteroidia	Bacteroidales	Rikenellaceae	Rikenellaceae RC9 gut group	unknown species	0	0.000871411	0.000812432		0.000687527	0.000418087		0.000186496	0.000247973		0.00102768	0.000960036
	Cluster_756	Bacteroidetes	Bacteroidia	Bacteroidales	Tannerellaceae	Parabacteroides	unknown species	0	0.000871023	0.00121409		0.000538628	0.000394499		0.000241702	0.000312998		0.000609804	0.000660078
	Cluster_463	Firmicutes	Clostridia	Clostridiales	Ruminococcaceae	Ruminococcaceae UCG-014	unknown species	0	0.000858065	0.00026769		1.85136e-06	2.75026e-06		0.000126263	4.7785e-05		0.000174445	0.000393216
	Cluster_451	Firmicutes	Bacilli	Lactobacillales	Lactobacillaceae	Lactobacillus	unknown species	0	0.000845678	0.000151507		7.49732e-05	0.000107249		3.59382e-05	4.07561e-06		1.42557e-05	4.91618e-06
	Cluster_849	Firmicutes	Clostridia	Clostridiales	Ruminococcaceae	Ruminococcaceae UCG-002	unknown species	0	0.000835586	0.000483303		2.8458e-05	1.33068e-05		1.86185e-05	2.30841e-05		7.43949e-05	7.50458e-05
	Cluster_337	Firmicutes	Clostridia	Clostridiales	Lachnospiraceae	unknown genus	unknown species	0	0.000834395	0.000638028		0.000415199	0.000253929		0.000178905	0.000284776		0.000757242	0.0011303
	Cluster_461	Firmicutes	Clostridia	Clostridiales	Peptostreptococcaceae	unknown genus	unknown species	0	0.00083029	0.000781638		4.1388e-06	2.16231e-06		2.43086e-05	1.69784e-05		0.000354418	0.000414473
	Cluster_620	Firmicutes	Clostridia	Clostridiales	Ruminococcaceae	[Eubacterium] coprostanoligenes group	unknown species	0	0.000822077	0.000519416		0.000206209	0.000302113		9.41812e-05	3.06675e-05		7.45582e-05	6.42821e-05
	Cluster_163	Firmicutes	Clostridia	Clostridiales	Lachnospiraceae	Roseburia	unknown species	0	0.000818627	0.000750553		0.00207732	0.00168801		0.00131394	0.0009939		0.00205065	0.0019879
	Cluster_680	Firmicutes	Clostridia	Clostridiales	Ruminococcaceae	Ruminococcaceae UCG-014	unknown species	0	0.000816743	0.000986855		0.000183611	0.000559834		2.38983e-05	0.00013836		0.000164594	0.000371041
	Cluster_34	Firmicutes	Clostridia	Clostridiales	Lachnospiraceae	unknown genus	unknown species	0	0.000813865	0.00010782		0.00524379	0.00590284		0.0072005	0.00591432		0.00445635	0.00446889
	Cluster_202	Firmicutes	Negativicutes	Selenomonadales	Veillonellaceae	Anaerovibrio	unknown species	0	0.000807489	0.00027468		0.00180445	0.00261831		0.000920336	0.00137016		0.000397959	0.000285673
	Cluster_608	Bacteroidetes	Bacteroidia	Bacteroidales	Muribaculaceae	unknown genus	unknown species	0	0.000805117	0.000354565		1.19235e-05	3.59286e-05		3.70597e-06	7.95491e-06		1.18916e-05	1.64401e-05
	Cluster_242	Bacteroidetes	Bacteroidia	Bacteroidales	Prevotellaceae	Alloprevotella	unknown species	0	0.00079946	0.000356458		0.00205734	0.00224167		0.00157083	0.00167104		0.0012268	0.00103421
	Cluster_622	Firmicutes	Bacilli	Lactobacillales	Lactobacillaceae	Lactobacillus	unknown species	0	0.000775284	0.00045694		3.51251e-05	3.14904e-05		4.33037e-07	7.80604e-07		4.35136e-06	2.41399e-05
	Cluster_401	Bacteroidetes	Bacteroidia	Bacteroidales	Prevotellaceae	Prevotella 9	unknown species	0	0.000774328	3.54137e-05		0.000409024	0.00111363		0.000167351	0.000341209		4.74757e-05	4.67657e-05
	Cluster_376	Firmicutes	Clostridia	Clostridiales	Clostridiales vadinBB60 group	unknown genus	unknown species	0	0.000768042	0.00161755		1.77609e-05	4.20841e-05		1.52584e-05	8.23902e-05		0.000319798	0.000382544
	Cluster_271	Firmicutes	Clostridia	Clostridiales	Ruminococcaceae	Ruminococcaceae UCG-010	unknown species	0	0.000762885	0.000705511		0.000267785	0.000212558		0.000484466	0.000301964		0.00107728	0.00155438
	Cluster_324	Spirochaetes	Spirochaetia	Spirochaetales	Spirochaetaceae	Treponema 2	unknown species	0	0.000759052	0.0016646		0.00035738	0.000538709		4.39467e-05	7.4342e-05		0.00056554	0.0014646
	Cluster_346	Firmicutes	Clostridia	Clostridiales	Ruminococcaceae	Ruminococcus 2	unknown species	0	0.000757848	0.000721409		0.000835535	0.00319464		0.000184683	0.000191062		0.000434761	0.000435045
	Cluster_809	Firmicutes	Clostridia	Clostridiales	Ruminococcaceae	Intestinimonas	unknown species	0	0.000753284	0.000894455		1.32681e-05	8.65024e-06		6.81245e-06	1.75938e-05		4.64278e-06	1.37935e-06
	Cluster_192	Bacteroidetes	Bacteroidia	Bacteroidales	Rikenellaceae	Rikenellaceae RC9 gut group	unknown species	0	0.000740085	0.00052968		0.00170971	0.000734704		0.000347919	0.00034319		0.000441712	0.000441153
	Cluster_40	Firmicutes	Clostridia	Clostridiales	Ruminococcaceae	Ruminococcaceae UCG-010	unknown species	0	0.000726485	6.02727e-05		0.00112372	0.00115768		0.00123219	0.00141923		0.0114543	0.0185458
	Cluster_652	Bacteroidetes	Bacteroidia	Bacteroidales	Rikenellaceae	Rikenellaceae RC9 gut group	unknown species	0	0.000722907	0.000330849		0.000203437	2.82908e-05		3.00161e-06	absent		1.8032e-05	1.9088e-06
	Cluster_707	Bacteroidetes	Bacteroidia	Bacteroidales	Prevotellaceae	Alloprevotella	unknown species	0	0.000719957	0.000280185		7.24641e-05	8.83413e-05		3.84831e-05	2.36874e-05		3.18899e-05	2.49363e-05
	Cluster_5	Firmicutes	Clostridia	Clostridiales	Lachnospiraceae	Roseburia	unknown species	0	0.000717546	0.00217686		0.0318422	0.033514		0.0330078	0.0269163		0.0169809	0.0185999
	Cluster_295	Tenericutes	Mollicutes	Izimaplasmatales	unknown family	unknown genus	gut metagenome	0	0.00070683	0.000376939		0.000298637	0.000177639		0.000341404	0.000193887		0.00208768	0.000529904
	Cluster_580	Bacteroidetes	Bacteroidia	Bacteroidales	Tannerellaceae	Parabacteroides	unknown species	0	0.000702344	0.00107872		0.0001206	6.36362e-05		1.49138e-05	1.49652e-05		5.25851e-05	2.82148e-05
	Cluster_305	Firmicutes	Clostridia	Clostridiales	Ruminococcaceae	Fournierella	unknown species	0	0.000692328	0.000255877		0.000677865	0.000491843		0.000316933	0.000317511		0.000428253	0.000419151
	Cluster_69	Firmicutes	Clostridia	Clostridiales	Ruminococcaceae	Faecalibacterium	unknown species	0	0.000688498	0.000148699		0.00328643	0.00232558		0.00305701	0.00209665		0.00271447	0.00286008
	Cluster_744	Firmicutes	Clostridia	Clostridiales	Lachnospiraceae	Blautia	unknown species	0	0.000687825	0.00024495		absent	absent		absent	absent		absent	absent
	Cluster_308	Bacteroidetes	Bacteroidia	Bacteroidales	Prevotellaceae	Alloprevotella	unknown species	0	0.000677314	0.000386527		0.000873402	0.000512107		0.000221483	0.000186435		0.000209629	0.000536853
	Cluster_49	Firmicutes	Clostridia	Clostridiales	Lachnospiraceae	Roseburia	unknown species	0	0.000673262	0.000449232		0.00413464	0.00439083		0.00873422	0.00929932		0.00570591	0.00599299
	Cluster_584	Firmicutes	Clostridia	Clostridiales	Lachnospiraceae	unknown genus	unknown species	0	0.000667819	0.000673782		8.22534e-05	0.00011478		0.000102499	7.2939e-05		0.000375538	0.000549662
	Cluster_701	Firmicutes	Clostridia	Clostridiales	Ruminococcaceae	unknown genus	unknown species	0	0.000662925	0.000586166		1.77951e-05	2.23286e-05		2.57354e-07	2.03827e-06		absent	absent
	Cluster_588	Proteobacteria	Gammaproteobacteria	Betaproteobacteriales	Burkholderiaceae	Sutterella	unknown species	0	0.000662826	0.00099917		absent	absent		absent	absent		3.92692e-07	absent
	Cluster_1057	Firmicutes	Clostridia	Clostridiales	Christensenellaceae	Christensenellaceae R-7 group	unknown species	0	0.000661508	0.000477864		7.11847e-05	6.19149e-05		7.9462e-05	0.000242421		0.000674365	0.000743203
	Cluster_871	Firmicutes	Clostridia	Clostridiales	Ruminococcaceae	Ruminococcaceae UCG-002	unknown species	0	0.000660555	0.000422431		1.72914e-05	2.23331e-05		1.90742e-05	3.14325e-05		0.000124727	0.000136394
	Cluster_525	Bacteroidetes	Bacteroidia	Bacteroidales	Paludibacteraceae	unknown genus	unknown species	0	0.000655218	0.00156467		0.00010095	9.175e-06		absent	6.11482e-06		1.02233e-05	2.63447e-05
	Cluster_417	Firmicutes	Clostridia	Clostridiales	Ruminococcaceae	Ruminococcaceae UCG-014	unknown species	0	0.000653961	0.000887058		0.000112898	8.30618e-05		8.73732e-05	1.66681e-05		0.000279137	0.000354092
	Cluster_253	Bacteroidetes	Bacteroidia	Bacteroidales	Prevotellaceae	unknown genus	unknown species	0	0.000651262	0.000426592		0.00062131	0.00042726		0.000522787	0.000374066		0.000342789	0.00025654
	Cluster_1136	Firmicutes	Clostridia	Clostridiales	Lachnospiraceae	Anaerostipes	unknown species	0	0.000649968	0.000548957		8.82931e-05	7.40403e-05		6.42895e-05	0.000325767		0.000497557	0.000657041
	Cluster_302	Epsilonbacteraeota	Campylobacteria	Campylobacterales	Helicobacteraceae	Helicobacter	unknown species	0	0.000647956	0.00046306		0.00071547	0.000518543		0.000726575	0.000410437		0.000166385	8.97706e-05
	Cluster_1040	Firmicutes	Clostridia	Clostridiales	Lachnospiraceae	unknown genus	unknown species	0	0.00064532	0.000310732		3.64917e-07	1.30482e-06		absent	absent		absent	absent
	Cluster_90	Bacteroidetes	Bacteroidia	Bacteroidales	Prevotellaceae	Prevotella 7	Prevotella sp.	0	0.000644461	0.000434331		0.00402124	0.00334394		0.00331808	0.00316177		0.00155365	0.00166613
	Cluster_863	Firmicutes	Clostridia	Clostridiales	Ruminococcaceae	Ruminiclostridium 9	unknown species	0	0.00064305	0.000604222		1.31384e-06	absent		2.99047e-07	1.08961e-06		1.9744e-06	absent
	Cluster_171	Firmicutes	Clostridia	Clostridiales	Ruminococcaceae	Ruminococcaceae UCG-005	unknown species	0	0.000639414	0.000102929		0.000770337	0.000438624		0.000517107	0.000440856		0.00243242	0.00224074
	Cluster_665	Firmicutes	Clostridia	Clostridiales	Ruminococcaceae	Ruminococcaceae UCG-008	unknown species	0	0.000639137	0.000111756		2.33165e-05	1.72093e-05		5.0468e-06	1.96632e-06		0.000138664	0.000120979
	Cluster_432	Bacteroidetes	Bacteroidia	Bacteroidales	Rikenellaceae	Rikenellaceae RC9 gut group	unknown species	0	0.00063611	0.000548358		0.000183577	0.000119108		9.49335e-05	0.000113793		0.000237867	0.000346803
	Cluster_497	Firmicutes	Clostridia	Clostridiales	Ruminococcaceae	Ruminococcaceae UCG-010	unknown species	0	0.000634204	0.000526106		9.87254e-05	0.00013011		7.01257e-05	6.50831e-05		0.000424377	0.000432309
	Cluster_740	Firmicutes	Erysipelotrichia	Erysipelotrichales	Erysipelotrichaceae	Catenisphaera	unknown species	0	0.000629336	0.000191958		3.06485e-05	1.10711e-05		1.908e-05	2.87847e-06		5.14347e-05	9.22736e-05
	Cluster_252	Bacteroidetes	Bacteroidia	Bacteroidales	Muribaculaceae	unknown genus	unknown species	0	0.000628677	0.000579216		0.000607336	0.00058447		0.000580925	0.000262861		0.00044398	0.00316318
	Cluster_174	Bacteroidetes	Bacteroidia	Bacteroidales	Prevotellaceae	Prevotella 9	unknown species	0	0.000628117	0.000178459		0.00205895	0.00151892		0.000984331	0.000905611		0.00164657	0.00155552
	Cluster_476	Bacteroidetes	Bacteroidia	Bacteroidales	Prevotellaceae	Alloprevotella	unknown species	0	0.000622804	0.000456134		0.00013392	0.000169921		0.000129543	6.91988e-05		0.00015246	0.000115017
	Cluster_433	Bacteroidetes	Bacteroidia	Bacteroidales	Rikenellaceae	Rikenellaceae RC9 gut group	unknown species	0	0.000621563	0.00128112		0.000147625	0.000125145		6.88594e-05	7.12934e-05		0.000329237	0.0003866
	Cluster_153	Firmicutes	Clostridia	Clostridiales	Lachnospiraceae	unknown genus	unknown species	0	0.00062132	0.000553406		0.00116443	0.00104015		0.00104685	0.00111037		0.00164157	0.00178293
	Cluster_546	Firmicutes	Clostridia	Clostridiales	Family XIII	Family XIII AD3011 group	unknown species	0	0.000610798	0.000533824		6.26899e-05	4.81053e-05		4.78933e-05	6.15319e-05		0.00029356	0.000303219
	Cluster_659	Bacteroidetes	Bacteroidia	Bacteroidales	Prevotellaceae	Prevotellaceae UCG-004	unknown species	0	0.000609744	0.000455998		4.24628e-05	1.67009e-05		3.16058e-06	3.61529e-06		0.000101199	0.000138011
	Cluster_972	Firmicutes	Clostridia	Clostridiales	Ruminococcaceae	Ruminiclostridium	unknown species	0	0.000606986	0.000720042		6.37427e-07	1.37513e-06		absent	absent		4.12366e-06	1.04428e-05
	Cluster_742	Firmicutes	Clostridia	Clostridiales	Ruminococcaceae	Ruminiclostridium 9	unknown species	0	0.000606849	0.00151968		4.78917e-05	5.66796e-05		2.23038e-05	2.03828e-05		9.61757e-05	6.3647e-05
	Cluster_186	Bacteroidetes	Bacteroidia	Bacteroidales	Prevotellaceae	Prevotella 9	unknown species	0	0.000601695	0.000207772		0.00173288	0.00153306		0.000808773	0.000823905		0.00101317	0.00100281
	Cluster_403	Bacteroidetes	Bacteroidia	Bacteroidales	Rikenellaceae	Rikenellaceae RC9 gut group	unknown species	0	0.000600652	0.000603123		0.000320172	0.000146042		0.000131107	0.000144099		0.00070593	0.000557377
	Cluster_668	Firmicutes	Clostridia	Clostridiales	Peptococcaceae	Peptococcus	unknown species	0	0.000597296	0.000625184		2.04191e-05	2.01135e-05		1.85284e-06	2.78785e-06		3.39593e-05	4.34792e-05
	Cluster_691	Firmicutes	Clostridia	Clostridiales	Ruminococcaceae	Butyricicoccus	Clostridiales bacterium DJF_B152	0	0.000595291	0.000437555		1.36138e-06	2.63595e-06		absent	absent		absent	absent
	Cluster_257	Bacteroidetes	Bacteroidia	Bacteroidales	Prevotellaceae	Prevotella 2	unknown species	0	0.000592893	0.000519186		0.00149565	0.00107195		0.000732092	0.000715485		0.000365159	0.000308121
	Cluster_571	Firmicutes	Clostridia	Clostridiales	Ruminococcaceae	Ruminococcaceae UCG-010	unknown species	0	0.000590865	0.000688071		3.98864e-05	3.26918e-05		2.26023e-05	3.70416e-05		0.000140218	0.000133863
	Cluster_373	Firmicutes	Clostridia	Clostridiales	Ruminococcaceae	Ruminococcus 1	unknown species	0	0.000587285	0.000729984		0.000185068	7.59431e-05		7.00682e-05	0.000175062		0.000536199	0.000900167
	Cluster_973	Bacteroidetes	Bacteroidia	Bacteroidales	Bacteroidaceae	Bacteroides	unknown species	0	0.000583547	0.00131089		7.64822e-07	8.6395e-07		absent	absent		3.80971e-07	6.02878e-06
	Cluster_545	Firmicutes	Clostridia	Clostridiales	Christensenellaceae	Christensenellaceae R-7 group	unknown species	0	0.000576634	0.000547726		3.33894e-05	2.632e-05		3.49327e-05	3.67528e-05		0.000161522	0.000104675
	Cluster_306	Bacteroidetes	Bacteroidia	Bacteroidales	Prevotellaceae	Prevotella 9	unknown species	0	0.000576005	0.000446244		0.000999781	0.000952151		0.000734807	0.000647689		0.000262491	0.000248749
	Cluster_793	Firmicutes	Clostridia	Clostridiales	Ruminococcaceae	Ruminococcaceae UCG-002	unknown species	0	0.000575466	0.00104955		2.2485e-05	4.83649e-05		3.14806e-05	4.98852e-05		0.000154185	0.000181609
	Cluster_969	Firmicutes	Clostridia	Clostridiales	Lachnospiraceae	[Ruminococcus] torques group	unknown species	0	0.000575197	0.000387198		2.1316e-07	absent		absent	absent		absent	absent
	Cluster_1278	Firmicutes	Clostridia	Clostridiales	Ruminococcaceae	Ruminococcaceae UCG-002	unknown species	0	0.000572033	0.000310898		1.27414e-05	1.37427e-05		4.94724e-06	3.74189e-06		5.77362e-05	4.59296e-05
	Cluster_792	Firmicutes	Clostridia	Clostridiales	Ruminococcaceae	unknown genus	unknown species	0	0.000568041	0.000973234		3.54444e-05	4.7791e-05		2.95663e-05	3.56129e-05		0.000190231	0.000200553
	Cluster_846	Firmicutes	Clostridia	Clostridiales	Christensenellaceae	Christensenellaceae R-7 group	unknown species	0	0.00056587	0.000328156		2.25429e-05	2.30088e-05		3.57785e-05	9.57939e-05		0.000272594	0.000169346
	Cluster_31	Bacteroidetes	Bacteroidia	Bacteroidales	Prevotellaceae	Alloprevotella	unknown species	0	0.000565154	0.000928714		0.00787964	0.00746899		0.00350875	0.00426971		0.00262043	0.00305831
	Cluster_148	Firmicutes	Clostridia	Clostridiales	Ruminococcaceae	Ruminococcaceae NK4A214 group	unknown species	0	0.00056427	0.000547693		0.00141554	0.00133813		0.00155164	0.00148679		0.00456554	0.0047177
	Cluster_586	Firmicutes	Clostridia	Clostridiales	Clostridiales vadinBB60 group	unknown genus	unknown species	0	0.000562846	0.00110176		7.87813e-05	0.000106299		6.70511e-05	4.09017e-05		0.000247448	0.000241716
	Cluster_406	Epsilonbacteraeota	Campylobacteria	Campylobacterales	Campylobacteraceae	Campylobacter	unknown species	0	0.000562546	0.000340153		0.000182127	5.13874e-05		5.82983e-05	2.49383e-05		1.24056e-05	3.20526e-05
	Cluster_164	Spirochaetes	Spirochaetia	Spirochaetales	Spirochaetaceae	Treponema 2	Treponema porcinum	0	0.000556236	0.000230147		0.000889843	0.00093939		0.000674431	0.000759948		0.00133933	0.00135001
	Cluster_837	Firmicutes	Clostridia	Clostridiales	Lachnospiraceae	unknown genus	unknown species	0	0.000547541	0.0003588		0.000212628	0.000184723		0.000132359	0.000130528		0.000214627	0.00019273
	Cluster_1175	Firmicutes	Clostridia	Clostridiales	Christensenellaceae	Christensenellaceae R-7 group	unknown species	0	0.000547505	0.000425764		1.65928e-05	3.0804e-05		1.31076e-05	1.58684e-05		5.10588e-05	7.4675e-05
	Cluster_739	Firmicutes	Clostridia	Clostridiales	Lachnospiraceae	Lachnospiraceae NK4A136 group	unknown species	0	0.000546005	0.000350601		0.000185459	4.56583e-05		absent	absent		2.21959e-05	4.05222e-05
	Cluster_670	Proteobacteria	Gammaproteobacteria	Betaproteobacteriales	Burkholderiaceae	Sutterella	unknown species	0	0.000544938	0.000602004		4.47536e-05	3.9924e-05		1.35663e-05	1.56618e-05		3.49505e-05	7.40409e-05
	Cluster_520	Bacteroidetes	Bacteroidia	Bacteroidales	Prevotellaceae	Prevotella 2	unknown species	0	0.000541721	0.00131311		0.000195717	0.000143821		7.36809e-05	6.465e-05		2.03725e-05	2.92795e-05
	Cluster_114	Bacteroidetes	Bacteroidia	Bacteroidales	Prevotellaceae	Prevotella 9	unknown species	0	0.000533722	0.00034647		0.0030537	0.00315523		0.00333179	0.00340714		0.00127811	0.00125784
	Cluster_568	Firmicutes	Clostridia	Clostridiales	Clostridiales vadinBB60 group	unknown genus	unknown species	0	0.000531922	0.000430871		8.93981e-05	0.000358925		5.74229e-06	4.74153e-05		0.000150165	2.16774e-05
	Cluster_663	Bacteroidetes	Bacteroidia	Bacteroidales	Rikenellaceae	Alistipes	unknown species	0	0.000529158	0.000520664		6.6982e-07	2.13124e-06		absent	absent		absent	absent
	Cluster_567	Firmicutes	Clostridia	Clostridiales	Lachnospiraceae	Lachnospiraceae UCG-004	unknown species	0	0.0005235	0.000464828		0.000207082	0.000143985		0.000148616	0.000123596		0.000135225	0.000107742
	Cluster_803	Bacteroidetes	Bacteroidia	Bacteroidales	Muribaculaceae	unknown genus	unknown species	0	0.000518271	0.000427896		5.45699e-05	1.32719e-05		5.74384e-07	5.89897e-06		1.24956e-05	4.5642e-05
	Cluster_460	Bacteroidetes	Bacteroidia	Bacteroidales	Prevotellaceae	Prevotella 2	unknown species	0	0.000516286	0.00134754		0.00026151	0.000157275		8.27974e-05	8.99535e-05		2.04479e-05	2.17814e-05
	Cluster_965	Firmicutes	Clostridia	Clostridiales	Lachnospiraceae	XBB1006	unknown species	0	0.000516004	0.000335041		5.24715e-06	7.71582e-06		3.0338e-06	4.94144e-06		4.02672e-05	5.26025e-05
	Cluster_473	Firmicutes	Clostridia	Clostridiales	Lachnospiraceae	unknown genus	unknown species	0	0.000513536	0.000460124		0.000201392	0.000167607		0.000122454	0.000138029		0.000269524	0.000244481
	Cluster_126	Bacteroidetes	Bacteroidia	Bacteroidales	Prevotellaceae	Prevotella 1	unknown species	0	0.000513462	0.000222146		0.00300426	0.0029254		0.00285922	0.00270777		0.00212552	0.00174928
	Cluster_490	Firmicutes	Clostridia	Clostridiales	Lachnospiraceae	Lachnospiraceae FCS020 group	unknown species	0	0.000511086	0.000129564		0.000301618	0.000217389		0.000240373	0.000284207		0.000628046	0.000578333
	Cluster_2362	Firmicutes	Clostridia	Clostridiales	Lachnospiraceae	unknown genus	unknown species	0	0.000507619	0.000517002		1.46977e-06	absent		absent	absent		absent	absent
	Cluster_95	Bacteroidetes	Bacteroidia	Bacteroidales	Prevotellaceae	Prevotella 1	unknown species	0	0.000503486	0.000260393		0.00436021	0.00362169		0.00244599	0.00277357		0.00202226	0.0019461
	Cluster_479	Firmicutes	Clostridia	Clostridiales	Lachnospiraceae	[Eubacterium] xylanophilum group	unknown species	0	0.000502684	0.000171379		0.000626217	0.00117615		0.000591404	0.000641326		0.000808468	0.000862925
	Cluster_1067	Bacteroidetes	Bacteroidia	Bacteroidales	Prevotellaceae	Prevotellaceae NK3B31 group	unknown species	0	0.000499824	0.000413503		1.09572e-06	3.54401e-06		absent	absent		absent	absent
	Cluster_835	Firmicutes	Clostridia	Clostridiales	Ruminococcaceae	Ruminococcaceae UCG-002	unknown species	0	0.000491092	0.000935239		1.93822e-05	1.08346e-05		1.23374e-05	1.02137e-05		5.97299e-05	9.05754e-05
	Cluster_397	Firmicutes	Clostridia	Clostridiales	Ruminococcaceae	Ruminococcaceae UCG-003	unknown species	0	0.000489255	0.000488898		0.000542166	0.00041699		0.000290712	0.000234628		0.000171642	0.000121484
	Cluster_633	Firmicutes	Clostridia	Clostridiales	Ruminococcaceae	[Eubacterium] coprostanoligenes group	unknown species	0	0.000489243	0.000518823		3.28271e-05	4.83385e-05		3.43092e-05	2.41348e-05		0.000221447	0.000232121
	Cluster_587	Firmicutes	Clostridia	Clostridiales	Clostridiales vadinBB60 group	unknown genus	unknown species	0	0.000483293	0.000422876		0.000256834	0.000290421		2.60215e-07	absent		6.05031e-06	3.8176e-06
	Cluster_815	Firmicutes	Clostridia	Clostridiales	Lachnospiraceae	Lachnospiraceae NK4A136 group	unknown species	0	0.000482219	0.000858323		4.09867e-05	5.94352e-05		9.91615e-06	1.32586e-05		0.000109446	8.63182e-05
	Cluster_1154	Firmicutes	Clostridia	Clostridiales	Lachnospiraceae	Lachnospiraceae XPB1014 group	unknown species	0	0.000481633	0.000949495		0.00021873	0.000263142		3.28014e-05	5.37953e-05		0.000777275	0.000578256
	Cluster_1177	Firmicutes	Clostridia	Clostridiales	Christensenellaceae	Christensenellaceae R-7 group	unknown species	0	0.00048115	0.000234998		1.51965e-05	1.7628e-05		2.1e-05	3.09945e-05		0.000147022	0.00010336
	Cluster_236	Bacteroidetes	Bacteroidia	Bacteroidales	Prevotellaceae	Prevotellaceae UCG-001	unknown species	0	0.00047962	0.000427519		0.000267551	0.000136703		8.93657e-05	0.000107638		0.00219924	0.00253469
	Cluster_1560	Firmicutes	Clostridia	Clostridiales	Lachnospiraceae	CHKCI001	unknown species	0	0.000477536	0.00153689		absent	1.33784e-06		absent	absent		absent	absent
	Cluster_227	Proteobacteria	Alphaproteobacteria	Rhodospirillales	unknown family	unknown genus	unknown species	0	0.000477506	0.000414041		0.000782185	0.00158864		0.000583889	0.000571776		0.000327633	0.000417352
	Cluster_84	Proteobacteria	Deltaproteobacteria	Bradymonadales	unknown family	unknown genus	unknown species	0	0.000477134	0.000317854		0.00336435	0.000267023		0.00368072	0.000756753		0.00232628	0.00171007
	Cluster_1132	Firmicutes	Clostridia	Clostridiales	Ruminococcaceae	unknown genus	unknown species	0	0.000471791	0.000197718		5.0476e-05	9.7622e-05		3.16769e-05	1.8164e-05		0.000121455	0.000205661
	Cluster_643	Firmicutes	Erysipelotrichia	Erysipelotrichales	Erysipelotrichaceae	Turicibacter	unknown species	0	0.000461011	0.00032126		6.49252e-05	5.06061e-05		3.25743e-05	3.29857e-05		0.000244424	0.000235165
	Cluster_976	Firmicutes	Clostridia	Clostridiales	Family XIII	Family XIII AD3011 group	unknown species	0	0.000460892	0.000855652		5.02437e-05	3.12584e-05		7.50893e-05	8.2928e-05		0.00080163	0.00104856
	Cluster_365	Bacteroidetes	Bacteroidia	Bacteroidales	Bacteroidales RF16 group	unknown genus	unknown species	0	0.000460056	0.000244446		0.000717618	0.00064297		3.69912e-05	2.832e-05		0.000152756	0.00117403
	Cluster_248	Bacteroidetes	Bacteroidia	Bacteroidales	Muribaculaceae	unknown genus	unknown species	0	0.000457539	0.000886562		0.000305949	0.000249315		6.97718e-05	5.2852e-05		0.00197928	0.00137917
	Cluster_977	Proteobacteria	Gammaproteobacteria	Betaproteobacteriales	Burkholderiaceae	Parasutterella	unknown species	0	0.000454687	0.00024159		9.32649e-06	7.97055e-05		1.81062e-06	absent		absent	2.48534e-06
	Cluster_762	Firmicutes	Clostridia	Clostridiales	Clostridiales vadinBB60 group	unknown genus	unknown species	0	0.000453665	0.000899434		1.99602e-05	3.12805e-05		1.13393e-05	1.4363e-05		7.10817e-05	0.000103544
	Cluster_454	Firmicutes	Clostridia	Clostridiales	Lachnospiraceae	43949	Clostridium sp.	0	0.000453223	1.3843e-05		0.000144201	1.80077e-05		0.000304556	0.000275517		0.000889155	0.00115158
	Cluster_850	Bacteroidetes	Bacteroidia	Bacteroidales	Bacteroidales RF16 group	unknown genus	unknown species	0	0.000450307	0.000160628		0.000141406	3.92359e-05		absent	1.01914e-05		2.17225e-07	absent
	Cluster_649	Firmicutes	Clostridia	Clostridiales	Clostridiaceae 1	Clostridium sensu stricto 1	unknown species	0	0.000446156	0.000171984		0.000126987	0.000119792		0.000102458	6.80226e-05		0.000303683	0.000316781
	Cluster_134	Bacteroidetes	Bacteroidia	Bacteroidales	Prevotellaceae	Prevotella 2	unknown species	0	0.000442714	0.000512121		0.00195131	0.00147969		0.00116582	0.00126553		0.000470142	0.000410856
	Cluster_190	Firmicutes	Clostridia	Clostridiales	Ruminococcaceae	Ruminococcaceae UCG-002	unknown species	0	0.000441407	0.000461447		0.000848424	0.000901395		0.000658395	0.000762999		0.00123906	0.00141459
	Cluster_244	Bacteroidetes	Bacteroidia	Bacteroidales	Rikenellaceae	Rikenellaceae RC9 gut group	unknown species	0	0.000438665	0.000540833		0.000439222	0.000633748		0.000643524	0.000472202		0.00108415	0.0014208
	Cluster_939	Bacteroidetes	Bacteroidia	Bacteroidales	Muribaculaceae	unknown genus	unknown species	0	0.000436619	0.00104387		4.30652e-05	3.13339e-06		3.75504e-06	absent		absent	absent
	Cluster_418	Firmicutes	Clostridia	Clostridiales	Lachnospiraceae	Lachnospiraceae ND3007 group	unknown species	0	0.000436145	0.000117291		0.000361934	0.000275723		0.0003269	0.000286057		0.0010189	0.000858957
	Cluster_1100	Firmicutes	Clostridia	Clostridiales	Family XIII	Family XIII AD3011 group	unknown species	0	0.000435239	0.000902878		4.80524e-05	2.80245e-05		9.10731e-05	8.0269e-05		0.000568288	0.00061666
	Cluster_781	Firmicutes	Clostridia	Clostridiales	Ruminococcaceae	Ruminiclostridium 9	unknown species	0	0.000434962	0.000700985		1.50132e-05	7.78951e-06		4.29754e-07	1.21775e-06		9.23266e-06	2.45632e-05
	Cluster_301	Fusobacteria	Fusobacteriia	Fusobacteriales	Fusobacteriaceae	Fusobacterium	unknown species	0	0.000429087	0.00227382		absent	1.90647e-06		absent	absent		absent	absent
	Cluster_1210	Firmicutes	Clostridia	Clostridiales	Christensenellaceae	Christensenellaceae R-7 group	unknown species	0	0.000427494	0.000144308		1.21764e-05	6.62083e-06		8.67576e-07	absent		1.23881e-05	1.23145e-05
	Cluster_839	Firmicutes	Clostridia	Clostridiales	Lachnospiraceae	unknown genus	unknown species	0	0.000425946	0.000485916		1.30657e-05	1.01754e-05		9.29668e-06	3.71182e-06		1.4849e-05	2.50109e-05
	Cluster_489	Firmicutes	Clostridia	Clostridiales	Clostridiales vadinBB60 group	unknown genus	unknown species	0	0.000424918	0.0010626		0.000172034	0.000478652		absent	5.09569e-05		1.61916e-05	1.66658e-06
	Cluster_1209	Firmicutes	Clostridia	Clostridiales	Ruminococcaceae	Ruminiclostridium 9	unknown species	0	0.000424914	0.000390078		1.00562e-06	2.12802e-06		2.79534e-06	absent		5.56143e-06	6.47222e-06
	Cluster_2473	Firmicutes	Clostridia	Clostridiales	Lachnospiraceae	[Eubacterium] eligens group	unknown species	0	0.000424647	0.00124155		2.64362e-05	1.21656e-05		1.40113e-05	1.78585e-05		0.000131964	0.000198511
	Cluster_322	Bacteroidetes	Bacteroidia	Bacteroidales	Rikenellaceae	Rikenellaceae RC9 gut group	unknown species	0	0.000424447	0.0009605		0.000276164	0.000211742		6.27092e-05	4.09468e-05		0.00171024	0.00102542
	Cluster_314	Firmicutes	Clostridia	Clostridiales	Lachnospiraceae	Marvinbryantia	unknown species	0	0.000423357	0.000133721		0.00051826	0.000647257		0.000320437	0.000361888		0.00123366	0.00111921
	Cluster_493	Bacteroidetes	Bacteroidia	Bacteroidales	Prevotellaceae	unknown genus	unknown species	0	0.000420951	0.000272335		0.00049008	0.000276471		0.000134654	0.000286447		0.000125064	0.000117355
	Cluster_861	Firmicutes	Clostridia	Clostridiales	Christensenellaceae	Christensenellaceae R-7 group	unknown species	0	0.000419374	0.000492265		5.60582e-05	4.16381e-05		4.13379e-05	0.000500758		0.00060711	0.000858439
	Cluster_603	Proteobacteria	Gammaproteobacteria	Betaproteobacteriales	Burkholderiaceae	Sutterella	unknown species	0	0.000418646	0.000325354		0.000295708	0.000299429		0.000204825	0.000217289		0.00020284	0.000190675
	Cluster_726	Firmicutes	Clostridia	Clostridiales	Ruminococcaceae	unknown genus	unknown species	0	0.000417165	0.000494243		0.000117355	0.000115494		5.39701e-05	9.83614e-05		0.000113762	0.000135351
	Cluster_1045	Bacteroidetes	Bacteroidia	Bacteroidales	Marinifilaceae	Butyricimonas	unknown species	0	0.000415294	0.000309818		8.47731e-07	absent		2.99047e-07	absent		absent	absent
	Cluster_161	Firmicutes	Clostridia	Clostridiales	Lachnospiraceae	Oribacterium	unknown species	0	0.000411611	0.000184036		0.000781496	0.000621483		0.000990848	0.00141101		0.00283053	0.00352648
	Cluster_415	Firmicutes	Clostridia	Clostridiales	Ruminococcaceae	Ruminococcaceae UCG-010	unknown species	0	0.000411043	0.000388613		0.00022568	0.000298954		0.000137139	0.000102841		0.000800489	0.000877163
	Cluster_611	Firmicutes	Clostridia	Clostridiales	Ruminococcaceae	Ruminococcaceae UCG-010	metagenome	0	0.000406494	0.00036556		5.33685e-05	6.58305e-05		3.80901e-05	4.64254e-05		0.000270986	0.00024552
	Cluster_940	Firmicutes	Clostridia	Clostridiales	Lachnospiraceae	Lachnospiraceae NK4A136 group	unknown species	0	0.000404442	0.000498229		1.73799e-05	6.06404e-05		5.99264e-06	2.72777e-06		2.58154e-05	4.71602e-05
	Cluster_813	Firmicutes	Clostridia	Clostridiales	Ruminococcaceae	unknown genus	unknown species	0	0.000400811	0.000559592		1.24136e-05	8.3486e-06		6.99759e-06	1.26364e-05		5.24889e-05	6.36052e-05
	Cluster_866	Bacteroidetes	Bacteroidia	Bacteroidales	Rikenellaceae	Rikenellaceae RC9 gut group	unknown species	0	0.000399853	0.000454772		7.29362e-05	1.98523e-05		absent	2.03827e-06		7.31798e-05	0.000176166
	Cluster_2399	Firmicutes	Clostridia	Clostridiales	Ruminococcaceae	Ruminococcaceae UCG-005	unknown species	0	0.000398479	0.000510594		2.14393e-07	5.04551e-06		absent	absent		1.40314e-06	absent
	Cluster_641	Firmicutes	Clostridia	Clostridiales	Christensenellaceae	Christensenellaceae R-7 group	unknown species	0	0.000395726	0.00038144		6.80033e-05	5.83969e-05		3.51187e-05	3.12644e-05		0.000242692	0.000270081
	Cluster_2284	Firmicutes	Clostridia	Clostridiales	Christensenellaceae	Christensenellaceae R-7 group	unknown species	0	0.000395456	0.000231768		4.43247e-06	5.04799e-06		3.32607e-06	2.57521e-05		6.66629e-05	7.67094e-05
	Cluster_924	Firmicutes	Clostridia	Clostridiales	Ruminococcaceae	[Eubacterium] coprostanoligenes group	unknown species	0	0.000392838	0.000798733		7.79175e-05	0.000137639		0.000163112	8.92575e-05		0.000332627	0.000339877
	Cluster_592	Bacteroidetes	Bacteroidia	Bacteroidales	Muribaculaceae	unknown genus	unknown species	0	0.0003915	0.000201131		0.000448435	0.000481209		0.000107605	9.98783e-05		5.16442e-05	0.00011513
	Cluster_518	Firmicutes	Clostridia	Clostridiales	Ruminococcaceae	Ruminococcaceae UCG-014	unknown species	0	0.000390001	0.00050681		0.000318886	0.000432769		0.0003344	0.0013823		0.000105635	0.000111637
	Cluster_206	Bacteroidetes	Bacteroidia	Bacteroidales	Prevotellaceae	Prevotella 9	unknown species	0	0.000388312	3.24602e-05		0.00169099	0.00258175		0.00179347	0.00176318		0.00144577	0.00199107
	Cluster_923	Firmicutes	Clostridia	Clostridiales	Christensenellaceae	Christensenellaceae R-7 group	unknown species	0	0.000386035	0.000422687		1.30419e-05	1.84968e-05		1.55458e-05	6.28812e-05		0.000251784	0.000250768
	Cluster_111	Firmicutes	Clostridia	Clostridiales	Ruminococcaceae	Subdoligranulum	unknown species	0	0.000384812	0.000156305		0.000982551	0.00190722		0.00208889	0.00256775		0.00138237	0.00157512
	Cluster_341	Proteobacteria	Gammaproteobacteria	Betaproteobacteriales	T34	unknown genus	unknown species	0	0.00038286	1.19172e-05		0.00132451	0.000552385		0.000930304	0.000531321		6.51836e-05	0.000114854
	Cluster_820	Firmicutes	Clostridia	Clostridiales	Christensenellaceae	Christensenellaceae R-7 group	unknown species	0	0.000382196	0.000208085		2.35303e-05	7.35447e-06		8.79314e-06	3.76425e-06		4.53572e-05	7.19738e-05
	Cluster_833	Firmicutes	Clostridia	Clostridiales	Peptococcaceae	unknown genus	unknown species	0	0.000379627	0.000466348		5.59631e-05	5.37097e-05		1.83317e-05	2.09455e-05		5.21006e-05	4.93825e-05
	Cluster_819	Firmicutes	Clostridia	Clostridiales	Ruminococcaceae	Ruminiclostridium 9	unknown species	0	0.00037919	0.000232197		2.14225e-06	3.54401e-06		7.21118e-06	6.76109e-06		0.000214456	0.000177318
	Cluster_167	Bacteroidetes	Bacteroidia	Bacteroidales	Prevotellaceae	Prevotella 9	unknown species	0	0.00037517	0.000185539		0.00172675	0.00194563		0.00177318	0.00174273		0.00103002	0.000944441
	Cluster_118	Bacteroidetes	Bacteroidia	Bacteroidales	Prevotellaceae	Prevotella 9	unknown species	0	0.000373627	0.000138439		0.00324669	0.00314731		0.00198258	0.00218878		0.00133846	0.00133453
	Cluster_553	Bacteroidetes	Bacteroidia	Bacteroidales	Prevotellaceae	Prevotella 1	unknown species	0	0.00037325	3.73264e-05		0.000186973	0.00071798		5.79686e-05	0.000144058		2.23476e-05	2.8505e-05
	Cluster_1265	Firmicutes	Clostridia	Clostridiales	Christensenellaceae	Christensenellaceae R-7 group	unknown species	0	0.00037308	0.000390068		1.65675e-06	5.02843e-06		1.8864e-07	9.49289e-06		2.64293e-05	1.3559e-05
	Cluster_27	Bacteroidetes	Bacteroidia	Bacteroidales	Prevotellaceae	Prevotella 9	unknown species	0	0.000371532	0.000354223		0.00554066	0.00542576		0.00541987	0.00551901		0.00199406	0.00179482
	Cluster_351	Bacteroidetes	Bacteroidia	Bacteroidales	Prevotellaceae	Prevotellaceae NK3B31 group	unknown species	0	0.000366539	0.000123635		0.000357171	0.000391836		0.000626687	0.000437328		0.000653697	0.000812095
	Cluster_619	Bacteroidetes	Bacteroidia	Bacteroidales	Prevotellaceae	Prevotellaceae NK3B31 group	unknown species	0	0.000365281	0.000451746		0.000223515	0.000143964		6.97747e-05	6.44789e-05		7.56949e-05	7.4998e-05
	Cluster_656	Bacteroidetes	Bacteroidia	Bacteroidales	Rikenellaceae	Rikenellaceae RC9 gut group	unknown species	0	0.000355456	0.00111911		0.000143025	0.000138402		2.33771e-05	1.05883e-05		0.00027125	0.000325926
	Cluster_398	Bacteroidetes	Bacteroidia	Bacteroidales	Prevotellaceae	Prevotella 7	unknown species	0	0.000354691	0.000524259		0.0005596	0.000418867		0.000301324	0.000269911		9.5291e-05	0.000121558
	Cluster_216	Bacteroidetes	Bacteroidia	Bacteroidales	Prevotellaceae	Prevotella 9	unknown species	0	0.000351545	2.64112e-05		0.00153419	0.00169358		0.0010503	0.00114065		0.00105832	0.00132771
	Cluster_918	Firmicutes	Clostridia	Clostridiales	Lachnospiraceae	Oribacterium	unknown species	0	0.000351219	0.000250056		4.00665e-05	2.66292e-05		1.43051e-05	2.69978e-05		3.50079e-05	3.88535e-05
	Cluster_1012	Firmicutes	Clostridia	Clostridiales	Clostridiaceae 1	Clostridium sensu stricto 1	unknown species	0	0.000349242	0.000425796		5.61034e-07	3.16867e-06		absent	absent		5.55627e-05	4.81467e-05
	Cluster_1156	Firmicutes	Clostridia	Clostridiales	Lachnospiraceae	43949	Clostridium sp.	0	0.000349122	0.000561599		4.53017e-06	2.16681e-05		1.6307e-06	absent		2.89516e-05	2.38782e-05
	Cluster_187	Firmicutes	Clostridia	Clostridiales	Lachnospiraceae	Lachnospiraceae NK3A20 group	unknown species	0	0.000348759	0.000145089		0.00065088	0.00060799		0.000298958	0.00029722		0.00211105	0.00199755
	Cluster_631	Spirochaetes	Spirochaetia	Spirochaetales	Spirochaetaceae	Treponema 2	unknown species	0	0.000348219	0.000113616		5.29166e-05	0.000256795		2.58842e-05	4.39709e-05		0.000228034	0.000474238
	Cluster_1212	Firmicutes	Clostridia	Clostridiales	Lachnospiraceae	[Ruminococcus] gnavus group	unknown species	0	0.000347756	0.000240592		absent	absent		absent	1.96632e-06		9.5378e-07	8.58346e-06
	Cluster_331	Firmicutes	Clostridia	Clostridiales	Ruminococcaceae	Ruminococcaceae UCG-005	unknown species	0	0.000347578	0.000226261		0.000569063	0.000493139		0.000514412	0.000543109		0.00108577	0.00107276
	Cluster_1069	Firmicutes	Clostridia	Clostridiales	Ruminococcaceae	Ruminococcaceae UCG-010	unknown species	0	0.00034695	0.000381012		1.74307e-05	2.14808e-05		7.52998e-06	3.0422e-06		3.18419e-05	3.89908e-05
	Cluster_1049	Firmicutes	Clostridia	Clostridiales	Family XIII	Family XIII AD3011 group	unknown species	0	0.000346073	0.00032407		2.57347e-05	3.03205e-05		8.65816e-06	1.65622e-05		6.60283e-05	6.35776e-05
	Cluster_1487	Firmicutes	Clostridia	Clostridiales	Ruminococcaceae	Ruminococcaceae UCG-005	unknown species	0	0.000345402	0.000728786		1.36902e-05	1.32305e-06		2.04611e-06	2.69169e-06		4.0764e-05	3.23512e-05
	Cluster_221	Firmicutes	Clostridia	Clostridiales	Lachnospiraceae	Roseburia	unknown species	0	0.000344406	0.000258383		0.00106788	0.00119019		0.0006941	0.000803319		0.000267258	0.000256794
	Cluster_1270	Bacteroidetes	Bacteroidia	Bacteroidales	Prevotellaceae	Prevotellaceae NK3B31 group	unknown species	0	0.000343194	0.000427814		1.97704e-06	4.47198e-06		absent	absent		absent	0
	Cluster_1512	Firmicutes	Clostridia	Clostridiales	Lachnospiraceae	[Ruminococcus] gauvreauii group	unknown species	0	0.000342463	0.0005029		5.53786e-07	1.23885e-05		absent	absent		2.76049e-06	1.36196e-05
	Cluster_105	Firmicutes	Clostridia	Clostridiales	Lachnospiraceae	unknown genus	unknown species	0	0.000341492	4.8347e-05		0.00255191	0.00320238		0.00232032	0.00292449		0.000864568	0.000742746
	Cluster_557	Firmicutes	Clostridia	Clostridiales	Clostridiales vadinBB60 group	unknown genus	unknown species	0	0.000340896	0.00022123		7.63382e-05	0.000151966		2.28265e-06	1.47186e-06		0.000915444	0.0011452
	Cluster_996	Bacteroidetes	Bacteroidia	Bacteroidales	Tannerellaceae	Parabacteroides	unknown species	0	0.000340208	0.000667309		4.64511e-05	2.43632e-05		2.2662e-06	absent		3.31484e-05	2.18966e-05
	Cluster_348	Bacteroidetes	Bacteroidia	Bacteroidales	Bacteroidales RF16 group	unknown genus	unknown species	0	0.00033934	0.000152676		0.000517218	0.000343175		0.000231565	0.00015522		0.000515478	0.000518838
	Cluster_1236	Bacteroidetes	Bacteroidia	Bacteroidales	Rikenellaceae	Rikenellaceae RC9 gut group	unknown species	0	0.000339137	0.000675246		8.41761e-05	3.55277e-05		4.44886e-06	6.9731e-06		0.000111972	0.000152305
	Cluster_254	Bacteroidetes	Bacteroidia	Bacteroidales	Prevotellaceae	Prevotellaceae UCG-003	unknown species	0	0.000338223	0.000602274		0.000780707	0.000457596		0.000337289	0.000297108		0.00116453	0.000943688
	Cluster_844	Bacteroidetes	Bacteroidia	Bacteroidales	Prevotellaceae	Prevotellaceae NK3B31 group	unknown species	0	0.000333318	0.000310978		0.000548442	0.000801181		0.00035857	0.000309256		0.000278886	0.000353513
	Cluster_1046	Firmicutes	Clostridia	Clostridiales	Ruminococcaceae	Ruminococcaceae UCG-005	unknown species	0	0.000330864	0.00100632		2.06957e-05	4.72729e-06		9.54021e-06	1.12651e-05		8.3291e-05	0.000152111
	Cluster_929	Firmicutes	Clostridia	Clostridiales	Lachnospiraceae	Marvinbryantia	unknown species	0	0.000327118	0.000257914		3.58385e-05	4.30491e-05		2.599e-05	4.14161e-05		0.000189517	0.000213911
	Cluster_931	Bacteroidetes	Bacteroidia	Bacteroidales	Bacteroidaceae	Bacteroides	unknown species	0	0.000326317	0.00010419		9.52346e-07	1.50305e-06		1.99482e-07	absent		5.60795e-06	2.49128e-06
	Cluster_607	Bacteroidetes	Bacteroidia	Bacteroidales	Rikenellaceae	Rikenellaceae RC9 gut group	unknown species	0	0.000324526	0.000652261		0.000113056	0.000112219		1.89228e-05	3.40187e-05		0.000210363	0.00031634
	Cluster_962	Firmicutes	Clostridia	Clostridiales	Clostridiaceae 1	unknown genus	unknown species	0	0.000323743	0.000292602		2.52981e-06	1.6588e-06		3.07603e-06	1.50253e-06		0.000106853	0.000115725
	Cluster_367	Firmicutes	Clostridia	Clostridiales	Lachnospiraceae	Lachnospiraceae NK4A136 group	unknown species	0	0.000322323	0.000276079		0.000423263	0.000154056		0.00064262	0.000535777		0.000511468	0.000929601
	Cluster_1465	Firmicutes	Clostridia	Clostridiales	Lachnospiraceae	[Eubacterium] hallii group	unknown species	0	0.000322294	0.000207626		1.21288e-05	6.78539e-06		5.86305e-06	1.80857e-05		9.48859e-05	0.000137336
	Cluster_1251	Firmicutes	Clostridia	Clostridiales	Lachnospiraceae	Coprococcus 3	unknown species	0	0.000321706	0.00028538		3.96367e-05	5.47108e-05		4.63738e-05	4.09864e-05		0.000196415	0.000291845
	Cluster_2056	Firmicutes	Clostridia	Clostridiales	Christensenellaceae	Christensenellaceae R-7 group	unknown species	0	0.000321515	0.000230263		3.71761e-05	2.72073e-05		1.80132e-05	1.47907e-05		0.00013066	7.5757e-05
	Cluster_848	Firmicutes	Clostridia	Clostridiales	Ruminococcaceae	Ruminococcus 1	unknown species	0	0.00032119	0.000153075		0.000118938	0.000103571		1.68503e-05	6.58022e-06		0.000103026	0.000113688
	Cluster_1188	Bacteroidetes	Bacteroidia	Bacteroidales	Rikenellaceae	Rikenellaceae RC9 gut group	unknown species	0	0.000321112	0.000223027		5.37717e-05	2.47018e-05		absent	4.07655e-06		absent	0
	Cluster_504	Bacteroidetes	Bacteroidia	Bacteroidales	Prevotellaceae	Prevotella 2	unknown species	0	0.000320667	0.000407024		0.000466179	0.000322821		0.000260393	0.000263309		9.13316e-05	8.26512e-05
	Cluster_825	Bacteroidetes	Bacteroidia	Bacteroidales	Muribaculaceae	CAG-873	unknown species	0	0.000318468	0.000250664		3.88837e-05	3.10848e-05		3.89141e-06	absent		0.000217359	0.000122117
	Cluster_797	Bacteroidetes	Bacteroidia	Bacteroidales	Rikenellaceae	Rikenellaceae RC9 gut group	unknown species	0	0.000317622	0.000271225		8.63629e-05	5.12673e-05		2.81952e-05	3.2432e-05		0.000113072	0.000142431
	Cluster_2658	Firmicutes	Clostridia	Clostridiales	Lachnospiraceae	Blautia	unknown species	0	0.000315713	0.000353466		1.87405e-06	1.10417e-06		9.21702e-06	6.32432e-06		3.89782e-05	6.77489e-05
	Cluster_259	Firmicutes	Clostridia	Clostridiales	Lachnospiraceae	unknown genus	unknown species	0	0.000315667	7.57411e-05		0.000519245	0.000398766		0.000716769	0.000614155		0.00118387	0.00104725
	Cluster_662	Bacteroidetes	Bacteroidia	Bacteroidales	Muribaculaceae	unknown genus	unknown species	0	0.00031549	8.36381e-05		0.000288086	0.000127841		5.94576e-05	5.48774e-05		0.000103608	0.000110673
	Cluster_679	Bacteroidetes	Bacteroidia	Bacteroidales	Tannerellaceae	Parabacteroides	unknown species	0	0.000315231	0.00126577		1.35544e-05	1.77919e-05		1.48337e-05	1.1176e-05		1.07874e-05	2.81733e-05
	Cluster_723	Firmicutes	Clostridia	Clostridiales	Ruminococcaceae	Ruminococcaceae UCG-005	unknown species	0	0.000314063	0.000399542		0.000111006	0.000194741		4.42642e-05	7.34399e-05		0.000624307	0.000791249
	Cluster_1257	Firmicutes	Clostridia	Clostridiales	Ruminococcaceae	Ruminococcus 1	unknown species	0	0.000313884	0.000190249		4.6725e-05	2.33677e-05		5.63469e-06	9.24898e-05		0.000162643	0.000412399
	Cluster_760	Firmicutes	Clostridia	Clostridiales	Lachnospiraceae	Lachnospiraceae FCS020 group	unknown species	0	0.000313115	0.000301604		6.59048e-05	5.6078e-05		4.05e-05	3.83374e-05		0.000273531	0.000223693
	Cluster_1457	Bacteroidetes	Bacteroidia	Bacteroidales	Prevotellaceae	Prevotellaceae UCG-003	unknown species	0	0.000311925	0.000342252		6.63695e-05	3.84314e-05		4.6938e-07	absent		1.22986e-05	5.7111e-05
	Cluster_514	Firmicutes	Clostridia	Clostridiales	Ruminococcaceae	Ruminococcaceae UCG-010	unknown species	0	0.000310328	0.000471181		0.000107336	0.000137407		0.000101253	9.86923e-05		0.000300236	0.00025042
	Cluster_667	Firmicutes	Clostridia	Clostridiales	Ruminococcaceae	Ruminococcaceae UCG-014	unknown species	0	0.00030954	4.03178e-05		absent	absent		7.22574e-07	2.2538e-06		0.000260578	0.00183052
	Cluster_864	Bacteroidetes	Bacteroidia	Bacteroidales	Prevotellaceae	unknown genus	unknown species	0	0.000308712	0.000221415		0.000245975	2.41664e-05		5.28644e-06	absent		6.12539e-06	absent
	Cluster_922	Firmicutes	Clostridia	Clostridiales	Clostridiales vadinBB60 group	unknown genus	unknown species	0	0.000306109	0.000630856		1.24696e-05	4.47964e-05		6.20397e-06	1.03019e-05		0.000108994	0.00012177
	Cluster_1097	Firmicutes	Clostridia	Clostridiales	Family XIII	Family XIII AD3011 group	unknown species	0	0.000303404	0.000674678		2.27779e-05	1.67818e-05		5.72416e-05	6.03014e-05		0.00034891	0.000445546
	Cluster_3033	Firmicutes	Clostridia	Clostridiales	Lachnospiraceae	unknown genus	unknown species	0	0.000303054	0.000244127		9.72118e-06	1.55774e-05		7.25198e-06	6.08874e-07		4.95692e-05	8.28292e-05
	Cluster_589	Firmicutes	Clostridia	Clostridiales	Ruminococcaceae	Ruminococcaceae UCG-010	unknown species	0	0.000300614	0.000339298		0.000115018	0.000118198		9.84145e-05	8.86718e-05		0.000279603	0.000227101
	Cluster_234	Bacteroidetes	Bacteroidia	Bacteroidales	Prevotellaceae	Prevotella 9	unknown species	0	0.000300295	0.000295988		0.00140723	0.00147799		0.00118143	0.00127296		0.000367046	0.000331616
	Cluster_270	Fibrobacteres	Fibrobacteria	Fibrobacterales	Fibrobacteraceae	Fibrobacter	unknown species	0	0.000299305	4.33564e-05		0.000345566	0.000283831		0.000310583	0.000211987		0.00132256	0.00212097
	Cluster_790	Firmicutes	Clostridia	Clostridiales	Family XIII	Family XIII AD3011 group	unknown species	0	0.000299132	0.000484993		2.89086e-05	3.57608e-05		0.00010111	0.000196016		0.000718531	0.000726966
	Cluster_263	Bacteroidetes	Bacteroidia	Bacteroidales	Prevotellaceae	Prevotellaceae NK3B31 group	unknown species	0	0.000298296	8.50125e-05		0.000845573	0.000513429		0.000318036	0.000300234		0.000569225	0.000528892
	Cluster_927	Firmicutes	Bacilli	Lactobacillales	Lactobacillaceae	Lactobacillus	unknown species	0	0.000297535	5.52325e-05		7.0634e-05	8.91171e-05		1.25458e-05	1.86998e-05		8.96062e-05	9.64343e-05
	Cluster_1633	Bacteroidetes	Bacteroidia	Bacteroidales	Rikenellaceae	Rikenellaceae RC9 gut group	unknown species	0	0.000295074	0.000636396		6.35913e-05	3.51676e-05		6.12284e-06	6.58419e-06		0.000121573	0.000154859
	Cluster_3714	Firmicutes	Clostridia	Clostridiales	Ruminococcaceae	Ruminococcus 2	unknown species	0	0.000294591	0.000312657		absent	8.6395e-07		absent	absent		absent	absent
	Cluster_1222	Firmicutes	Clostridia	Clostridiales	Lachnospiraceae	CHKCI001	unknown species	0	0.000291534	0.00103833		absent	1.95084e-06		absent	absent		absent	absent
	Cluster_890	Bacteroidetes	Bacteroidia	Bacteroidales	Prevotellaceae	Prevotella 9	unknown species	0	0.000290679	1.00419e-05		0.000124188	0.000438854		8.25237e-05	0.000135972		2.18116e-05	2.52735e-05
	Cluster_961	Bacteroidetes	Bacteroidia	Bacteroidales	p-251-o5	unknown genus	unknown species	0	0.000287092	0.00110562		6.30917e-07	3.54401e-06		absent	absent		absent	absent
	Cluster_1413	Firmicutes	Clostridia	Clostridiales	Ruminococcaceae	Ruminococcaceae UCG-002	unknown species	0	0.00028685	0.00041531		2.20139e-06	1.32305e-06		5.15462e-07	8.749e-07		4.11683e-06	8.65412e-06
	Cluster_1134	Firmicutes	Clostridia	Clostridiales	Clostridiales vadinBB60 group	unknown genus	unknown species	0	0.000286575	0.000221828		0.000101692	9.82939e-05		4.91152e-05	3.38813e-05		0.000127911	0.00016116
	Cluster_1054	Firmicutes	Clostridia	Clostridiales	Ruminococcaceae	Ruminococcaceae UCG-004	unknown species	0	0.000285099	0.000287316		1.47059e-05	1.10828e-05		7.92619e-06	3.85749e-06		0.000222516	0.000248103
	Cluster_534	Firmicutes	Erysipelotrichia	Erysipelotrichales	Erysipelotrichaceae	Catenibacterium	unknown species	0	0.000284731	9.69267e-05		0.000367698	4.80479e-05		0.000114252	0.00010692		0.00015873	0.000155923
	Cluster_1086	Firmicutes	Clostridia	Clostridiales	Ruminococcaceae	Faecalibacterium	unknown species	0	0.000282178	0.000376953		2.40168e-05	6.94816e-05		2.90238e-05	6.00154e-05		9.0875e-05	0.000117092
	Cluster_647	Firmicutes	Clostridia	Clostridiales	Ruminococcaceae	Ruminococcaceae UCG-009	unknown species	0	0.000278645	0.000472979		0.000165167	0.000176982		8.29248e-05	6.21444e-05		0.000175899	0.00022112
	Cluster_981	Firmicutes	Clostridia	Clostridiales	Lachnospiraceae	Lachnospiraceae XPB1014 group	unknown species	0	0.000278045	0.000581685		0.000130702	0.000114385		6.25055e-06	2.28749e-05		0.000453525	0.000321172
	Cluster_149	Proteobacteria	Deltaproteobacteria	Desulfovibrionales	Desulfovibrionaceae	Desulfovibrio	unknown species	0	0.000277275	0.000211718		0.000583163	0.000381739		0.000739534	0.000625807		0.0021063	0.00231119
	Cluster_1350	Firmicutes	Clostridia	Clostridiales	Ruminococcaceae	[Eubacterium] coprostanoligenes group	unknown species	0	0.000276154	0.000596797		1.26261e-05	1.4344e-05		5.58421e-06	1.04819e-05		1.69749e-05	1.15132e-05
	Cluster_1433	Firmicutes	Clostridia	Clostridiales	Ruminococcaceae	Ruminococcaceae UCG-002	unknown species	0	0.000275584	0.000181671		3.9889e-05	4.5597e-05		2.47333e-05	5.30655e-05		5.69002e-05	4.89871e-05
	Cluster_453	Bacteroidetes	Bacteroidia	Bacteroidales	Prevotellaceae	Alloprevotella	unknown species	0	0.000275484	0.000180582		0.000915846	0.00107482		0.00051712	0.000408845		0.000354029	0.000585355
	Cluster_120	Bacteroidetes	Bacteroidia	Bacteroidales	Prevotellaceae	Prevotellaceae NK3B31 group	unknown species	0	0.000272326	0.000238297		0.00268401	0.00374004		0.00412542	0.00364278		0.00534706	0.0039435
	Cluster_2087	Firmicutes	Clostridia	Clostridiales	Lachnospiraceae	[Ruminococcus] gauvreauii group	unknown species	0	0.000271785	0.000525626		8.55714e-07	absent		absent	absent		2.51673e-06	4.06855e-06
	Cluster_1199	Firmicutes	Clostridia	Clostridiales	Clostridiales vadinBB60 group	unknown genus	unknown species	0	0.000271004	0.000411448		2.01725e-05	2.43938e-05		absent	1.72598e-06		2.26995e-05	3.82757e-05
	Cluster_422	Firmicutes	Clostridia	Clostridiales	Clostridiales vadinBB60 group	unknown genus	unknown species	0	0.000264312	0.000277588		0.00038621	0.000288131		0.000377338	0.000403758		0.000444503	0.000439747
	Cluster_1327	Firmicutes	Clostridia	Clostridiales	Ruminococcaceae	Ruminiclostridium	unknown species	0	0.00026291	0.000524912		7.46559e-06	absent		3.2704e-06	7.07119e-06		6.10961e-05	7.94528e-05
	Cluster_1094	Firmicutes	Erysipelotrichia	Erysipelotrichales	Erysipelotrichaceae	[Anaerorhabdus] furcosa group	unknown species	0	0.000261417	0.000123924		7.02242e-05	3.21328e-05		2.9124e-05	2.51158e-05		3.73892e-05	4.71606e-05
	Cluster_884	Firmicutes	Erysipelotrichia	Erysipelotrichales	Erysipelotrichaceae	Erysipelotrichaceae UCG-004	unknown species	0	0.000260061	0.000255759		8.46777e-05	2.57014e-05		1.41956e-05	1.44139e-05		8.58394e-05	0.00027056
	Cluster_881	Firmicutes	Clostridia	Clostridiales	Christensenellaceae	Christensenellaceae R-7 group	unknown species	0	0.00025957	0.00139665		5.98509e-06	1.50987e-06		1.21379e-06	2.03827e-06		6.45738e-05	5.20538e-05
	Cluster_617	Firmicutes	Clostridia	Clostridiales	Christensenellaceae	Christensenellaceae R-7 group	unknown species	0	0.000256081	0.000257509		0.000118346	0.000175682		8.65197e-05	0.000110104		0.000195313	0.000230702
	Cluster_2382	Firmicutes	Clostridia	Clostridiales	Christensenellaceae	Christensenellaceae R-7 group	unknown species	0	0.000255898	0.000112881		2.17198e-05	2.95559e-05		3.18249e-05	0.000138545		0.000289286	0.000338181
	Cluster_974	Spirochaetes	Spirochaetia	Spirochaetales	Spirochaetaceae	Treponema 2	unknown species	0	0.000255341	0.000429693		8.07966e-05	5.93392e-05		8.66985e-06	6.55963e-05		1.72538e-05	5.35565e-05
	Cluster_388	Bacteroidetes	Bacteroidia	Bacteroidales	Prevotellaceae	Prevotella 1	unknown species	0	0.000254579	0.000139835		0.000709267	0.00106481		0.00017377	0.000212671		0.000480395	0.000476389
	Cluster_370	Bacteroidetes	Bacteroidia	Bacteroidales	Prevotellaceae	Prevotellaceae UCG-001	unknown species	0	0.000254493	0.000200778		0.000181532	0.000124582		5.99381e-05	7.43586e-05		0.00130017	0.00132998
	Cluster_328	Firmicutes	Clostridia	Clostridiales	Lachnospiraceae	Fusicatenibacter	unknown species	0	0.000253904	3.19476e-05		0.000571439	0.000248679		0.000386335	0.000321944		0.000795464	0.000677482
	Cluster_521	Firmicutes	Clostridia	Clostridiales	Ruminococcaceae	unknown genus	unknown species	0	0.000252652	0.000195874		0.000218676	0.000215408		0.000211263	0.000157618		0.000373974	0.000419064
	Cluster_2421	Firmicutes	Clostridia	Clostridiales	Christensenellaceae	Christensenellaceae R-7 group	unknown species	0	0.000251247	8.10647e-05		2.16637e-05	1.45983e-05		2.2622e-05	8.37239e-05		0.000200812	0.000242312
	Cluster_874	Bacteroidetes	Bacteroidia	Bacteroidales	Muribaculaceae	unknown genus	unknown species	0	0.000247466	0.000165851		4.54348e-05	3.53705e-05		6.16425e-06	4.50451e-06		0.000275134	0.000138918
	Cluster_475	Firmicutes	Clostridia	Clostridiales	Clostridiales vadinBB60 group	unknown genus	metagenome	0	0.000246104	0.000489161		0.00020999	0.000157961		0.000102925	0.000212268		0.000306953	0.000305124
	Cluster_122	Firmicutes	Clostridia	Clostridiales	Clostridiaceae 1	Clostridium sensu stricto 1	unknown species	0	0.000245927	0.000289288		0.00121965	0.000925862		0.000950905	0.00116662		0.00198492	0.00156002
	Cluster_2201	Firmicutes	Clostridia	Clostridiales	Clostridiales vadinBB60 group	unknown genus	unknown species	0	0.000245701	0.000408144		2.32906e-05	3.98368e-05		1.63199e-05	4.62746e-06		0.000118329	0.000137902
	Cluster_59	Bacteroidetes	Bacteroidia	Bacteroidales	Prevotellaceae	Prevotella 9	unknown species	0	0.000245265	0.000381397		0.00815324	0.00664463		0.00495039	0.00562818		0.0041396	0.00422558
	Cluster_483	Firmicutes	Clostridia	Clostridiales	Ruminococcaceae	Ruminiclostridium 6	unknown species	0	0.000243783	0.000232895		0.000461066	0.000316975		0.000304281	0.000438746		0.00040452	0.000403528
	Cluster_231	Firmicutes	Clostridia	Clostridiales	Clostridiaceae 1	Clostridium sensu stricto 1	unknown species	0	0.000243391	3.50428e-05		0.000607854	0.000715935		0.000962765	0.000892274		0.000469759	0.000427353
	Cluster_147	Firmicutes	Clostridia	Clostridiales	Lachnospiraceae	[Eubacterium] eligens group	unknown species	0	0.000243241	0.000157448		0.0029276	0.00226705		0.00228928	0.00268965		0.0015787	0.00181084
	Cluster_48	Firmicutes	Clostridia	Clostridiales	Ruminococcaceae	Ruminococcaceae UCG-014	unknown species	0	0.000241642	0.000310301		0.00436117	0.00599836		0.00486082	0.00492848		0.00108725	0.00105845
	Cluster_427	Firmicutes	Clostridia	Clostridiales	Ruminococcaceae	Ruminococcaceae UCG-005	unknown species	0	0.000241153	0.000140442		0.000254988	0.000133297		0.000149792	0.000222		0.00110189	0.00064844
	Cluster_855	Bacteroidetes	Bacteroidia	Bacteroidales	Bacteroidales RF16 group	unknown genus	unknown species	0	0.000239557	0.000500482		5.28523e-05	8.36072e-05		7.72958e-06	5.89897e-06		5.05236e-05	9.8004e-05
	Cluster_2802	Firmicutes	Clostridia	Clostridiales	Ruminococcaceae	unknown genus	unknown species	0	0.000238817	0.000240714		8.91141e-05	0.000107047		8.00752e-05	6.58272e-05		0.000287269	0.000282198
	Cluster_1138	Firmicutes	Clostridia	Clostridiales	Ruminococcaceae	Ruminococcaceae UCG-010	unknown species	0	0.00023797	0.000352684		1.82851e-05	1.89675e-05		1.09984e-05	1.34708e-05		3.88951e-05	6.12543e-05
	Cluster_660	Bacteroidetes	Bacteroidia	Bacteroidales	Rikenellaceae	Rikenellaceae RC9 gut group	unknown species	0	0.000237447	0.00017794		0.000174933	0.000136315		5.98455e-05	4.70699e-05		0.000197106	0.000170594
	Cluster_1185	Firmicutes	Clostridia	Clostridiales	Ruminococcaceae	[Eubacterium] coprostanoligenes group	unknown species	0	0.000236493	0.000535139		1.81354e-05	1.95187e-05		5.90966e-06	1.50861e-05		1.68133e-05	1.22619e-05
	Cluster_1779	Bacteroidetes	Bacteroidia	Bacteroidales	Rikenellaceae	Rikenellaceae RC9 gut group	unknown species	0	0.000236256	0.000395716		1.55253e-05	2.17148e-05		absent	absent		2.72829e-05	9.06751e-05
	Cluster_232	Firmicutes	Clostridia	Clostridiales	Ruminococcaceae	Ruminococcaceae UCG-005	unknown species	0	0.000234828	1.34214e-05		9.47407e-05	4.39859e-05		0.000164064	4.00759e-05		0.00293388	0.00277788
	Cluster_831	Bacteroidetes	Bacteroidia	Bacteroidales	Muribaculaceae	unknown genus	unknown species	0	0.000232943	9.77679e-05		0.000143533	0.000249115		1.78368e-05	1.19075e-05		4.57265e-05	7.27462e-05
	Cluster_826	Bacteroidetes	Bacteroidia	Bacteroidales	Prevotellaceae	Prevotella 2	unknown species	0	0.000232751	0.000434334		0.000105687	6.37538e-05		2.97624e-05	2.83774e-05		1.94441e-05	1.90693e-05
	Cluster_1032	Firmicutes	Clostridia	Clostridiales	Christensenellaceae	Christensenellaceae R-7 group	unknown species	0	0.000232586	0.000156052		2.38976e-05	1.30389e-05		1.86695e-05	1.24791e-05		5.57913e-05	3.79109e-05
	Cluster_293	Firmicutes	Clostridia	Clostridiales	Clostridiales vadinBB60 group	unknown genus	unknown species	0	0.000232515	0.00017896		0.000741177	0.000463101		0.000321916	0.000287482		0.000651773	0.000624748
	Cluster_669	Epsilonbacteraeota	Campylobacteria	Campylobacterales	Helicobacteraceae	Helicobacter	Helicobacter rappini	0	0.000232309	0.000215871		0.000107917	0.000142994		0.00014069	0.000119795		0.000128165	0.000157833
	Cluster_655	Firmicutes	Negativicutes	Selenomonadales	Veillonellaceae	Allisonella	unknown species	0	0.000230905	0.000303388		0.000298959	0.000220423		0.000138202	0.00013443		0.000199474	0.000159119
	Cluster_1445	Firmicutes	Clostridia	Clostridiales	Lachnospiraceae	Lachnospiraceae AC2044 group	unknown species	0	0.000230652	0.00037422		3.69251e-05	2.62556e-05		2.45876e-06	4.07655e-06		0.000136644	0.000142763
	Cluster_724	Firmicutes	Clostridia	Clostridiales	Lachnospiraceae	unknown genus	unknown species	0	0.000229781	0.000180055		0.000135673	0.000126905		9.37144e-05	0.000106293		7.15246e-05	7.94396e-05
	Cluster_1042	Bacteroidetes	Bacteroidia	Bacteroidales	Rikenellaceae	Rikenellaceae RC9 gut group	wallaby gut metagenome	0	0.000228947	0.000189818		7.08577e-05	3.91644e-06		8.10596e-06	1.96632e-05		8.96084e-05	1.45391e-05
	Cluster_1959	Firmicutes	Clostridia	Clostridiales	Ruminococcaceae	Ruminococcaceae UCG-005	unknown species	0	0.000228783	0.000183986		2.35576e-05	4.63102e-05		4.40927e-06	5.1032e-06		0.000115005	9.92188e-05
	Cluster_354	Bacteroidetes	Bacteroidia	Bacteroidales	Prevotellaceae	Prevotella 7	metagenome	0	0.000227775	0.000177413		0.00120379	0.00088408		0.00101978	0.000893855		0.000529627	0.000510088
	Cluster_787	Bacteroidetes	Bacteroidia	Bacteroidales	Prevotellaceae	Prevotellaceae NK3B31 group	unknown species	0	0.000226715	0.000137252		0.000137635	8.05079e-05		0.000103551	3.68584e-05		9.17292e-05	0.000137825
	Cluster_1095	Firmicutes	Clostridia	Clostridiales	Ruminococcaceae	Flavonifractor	unknown species	0	0.000224904	8.00403e-05		2.23915e-05	2.15968e-05		2.38098e-05	8.82931e-06		4.15191e-05	2.79577e-05
	Cluster_985	Proteobacteria	Deltaproteobacteria	Desulfovibrionales	Desulfovibrionaceae	Mailhella	Mailhella massiliensis	0	0.000224457	0.00017423		0.000116238	0.000116863		2.24135e-05	1.27161e-05		2.42212e-05	4.10636e-05
	Cluster_761	Firmicutes	Clostridia	Clostridiales	Ruminococcaceae	Ruminococcus 1	unknown species	0	0.000223424	0.000195532		1.12684e-05	9.78799e-06		3.86556e-05	1.3146e-05		0.000551239	0.000710949
	Cluster_1296	Firmicutes	Clostridia	Clostridiales	Ruminococcaceae	unknown genus	unknown species	0	0.000222788	0.000130623		3.00976e-05	3.88641e-05		2.29528e-05	2.22817e-05		9.81962e-05	9.18968e-05
	Cluster_1162	Firmicutes	Clostridia	Clostridiales	Clostridiales vadinBB60 group	unknown genus	unknown species	0	0.000222618	0.000317651		6.47853e-06	3.52811e-05		9.67344e-07	1.72598e-06		6.7677e-05	5.11199e-05
	Cluster_573	Bacteroidetes	Bacteroidia	Bacteroidales	Prevotellaceae	Prevotella 2	unknown species	0	0.000219537	0.00013604		0.000305165	0.000239328		0.00014686	0.000160353		7.77053e-05	8.27115e-05
	Cluster_763	Firmicutes	Clostridia	Clostridiales	Lachnospiraceae	Lachnospiraceae NK4A136 group	unknown species	0	0.000218443	2.71717e-05		3.19133e-05	6.19556e-05		0.000231048	0.00046653		0.000454771	0.000676807
	Cluster_1074	Firmicutes	Clostridia	Clostridiales	Lachnospiraceae	Lachnospiraceae NK4A136 group	unknown species	0	0.000218068	0.000116614		4.27849e-05	2.1264e-05		4.47449e-07	absent		0.000127533	0.000313709
	Cluster_741	Firmicutes	Clostridia	Clostridiales	Christensenellaceae	Christensenellaceae R-7 group	unknown species	0	0.000217758	0.000129579		0.000101589	8.85016e-05		7.22115e-05	7.01034e-05		0.000227879	0.000182622
	Cluster_785	Proteobacteria	Gammaproteobacteria	Betaproteobacteriales	Burkholderiaceae	Oxalobacter	unknown species	0	0.000217655	0.000181969		9.97609e-05	7.2943e-05		8.32728e-05	0.000107371		0.000212663	0.000258305
	Cluster_697	Firmicutes	Clostridia	Clostridiales	Clostridiales vadinBB60 group	unknown genus	unknown species	0	0.000217479	0.000127623		0.000137123	9.14877e-05		7.03958e-05	4.21974e-05		0.000136681	0.000165957
	Cluster_947	Firmicutes	Clostridia	Clostridiales	Christensenellaceae	Christensenellaceae R-7 group	unknown species	0	0.000216376	0.000134979		5.20165e-05	5.43779e-05		6.53848e-05	6.08518e-05		0.000114622	0.000108108
	Cluster_2214	Fusobacteria	Fusobacteriia	Fusobacteriales	Fusobacteriaceae	Fusobacterium	unknown species	0	0.000215492	0.000405163		absent	absent		absent	absent		absent	absent
	Cluster_993	Bacteroidetes	Bacteroidia	Bacteroidales	Prevotellaceae	Prevotella 7	Prevotella sp.	0	0.000215061	0.000342861		8.93107e-05	6.76587e-05		5.06612e-05	3.90299e-05		1.61998e-05	3.46757e-05
	Cluster_1655	Firmicutes	Clostridia	Clostridiales	Ruminococcaceae	Ruminococcaceae UCG-002	Trichuris trichiura (human whipworm)	0	0.000215005	0.000276602		8.76445e-05	0.000115582		6.42476e-05	5.10865e-05		0.000454511	0.000630255
	Cluster_1760	Bacteroidetes	Bacteroidia	Bacteroidales	Prevotellaceae	Prevotella 9	unknown species	0	0.000213968	3.90315e-05		0.000108975	2.34513e-05		2.32424e-05	5.48406e-05		0.000154614	0.000242866
	Cluster_1360	Bacteroidetes	Bacteroidia	Bacteroidales	Rikenellaceae	Rikenellaceae RC9 gut group	unknown species	0	0.000213698	0.000425526		1.32222e-05	1.20244e-05		8.2975e-07	absent		5.23629e-05	7.02288e-05
	Cluster_469	Bacteroidetes	Bacteroidia	Bacteroidales	Prevotellaceae	Prevotella 2	unknown species	0	0.000211017	0.000146902		0.000879385	0.000873515		0.00065254	0.000743868		0.00027596	0.000220054
	Cluster_124	Firmicutes	Clostridia	Clostridiales	Ruminococcaceae	Ruminococcaceae UCG-014	unknown species	0	0.000210297	5.44246e-05		0.00238668	0.00322929		0.00315558	0.00326597		0.00130692	0.00186857
	Cluster_1326	Firmicutes	Clostridia	Clostridiales	Family XIII	Family XIII AD3011 group	unknown species	0	0.000209879	0.000284931		7.06982e-06	2.15799e-06		1.96131e-05	0.000227909		0.00029984	0.000339545
	Cluster_247	Bacteroidetes	Bacteroidia	Bacteroidales	Muribaculaceae	unknown genus	unknown species	0	0.00020908	0.000128783		0.000294637	0.000336295		6.38474e-05	4.00824e-05		0.00330447	0.00244729
	Cluster_1101	Actinobacteria	Coriobacteriia	Coriobacteriales	Coriobacteriaceae	Collinsella	unknown species	0	0.000208332	9.29362e-05		3.74856e-05	3.51842e-05		3.61182e-05	3.33385e-05		9.60747e-05	6.15849e-05
	Cluster_591	Firmicutes	Clostridia	Clostridiales	Ruminococcaceae	Ruminococcaceae UCG-009	unknown species	0	0.000206617	0.000101833		0.000314879	6.49829e-05		7.56398e-05	5.02585e-05		0.000261759	0.000171294
	Cluster_1429	Bacteroidetes	Bacteroidia	Bacteroidales	Tannerellaceae	Parabacteroides	unknown species	0	0.000205365	0.000122888		7.65198e-05	4.74379e-05		1.50586e-05	3.49438e-05		6.22361e-05	6.26651e-05
	Cluster_2222	Firmicutes	Clostridia	Clostridiales	Ruminococcaceae	Ruminococcaceae NK4A214 group	unknown species	0	0.000204532	0.000329096		3.31328e-05	4.81645e-05		3.31002e-05	1.46962e-05		9.03429e-05	0.000115416
	Cluster_1166	Firmicutes	Clostridia	Clostridiales	Ruminococcaceae	unknown genus	unknown species	0	0.000203495	0.000148011		3.90503e-05	4.43192e-05		1.94672e-05	2.47758e-05		7.16642e-05	7.08402e-05
	Cluster_754	Bacteroidetes	Bacteroidia	Bacteroidales	Prevotellaceae	Alloprevotella	unknown species	0	0.000202877	0.000109893		0.000336569	0.000192696		0.000108521	5.24778e-05		7.99078e-05	6.08185e-05
	Cluster_284	Bacteroidetes	Bacteroidia	Bacteroidales	Muribaculaceae	unknown genus	unknown species	0	0.000201886	0.000119573		0.000262832	0.000367702		6.31201e-05	4.20841e-05		0.00291056	0.00231354
	Cluster_1225	Bacteroidetes	Bacteroidia	Bacteroidales	Prevotellaceae	Prevotella 9	unknown species	0	0.000201617	4.82552e-05		0.000112732	0.000121205		0.000116731	0.000101409		0.00012197	0.000146652
	Cluster_636	Firmicutes	Clostridia	Clostridiales	Ruminococcaceae	Ruminococcaceae UCG-010	unknown species	0	0.000200137	0.000297959		7.75255e-05	0.000141147		5.16895e-05	2.50492e-05		0.000288617	0.000263903
	Cluster_634	Firmicutes	Clostridia	Clostridiales	Ruminococcaceae	[Eubacterium] coprostanoligenes group	unknown species	0	0.000199874	4.32626e-05		0.000390287	0.000248756		3.84191e-05	0.000164175		0.000124413	6.04119e-05
	Cluster_912	Firmicutes	Clostridia	Clostridiales	Ruminococcaceae	unknown genus	unknown species	0	0.000198794	0.000123456		4.67709e-05	6.98484e-05		4.44349e-05	4.47164e-05		0.000110059	6.78417e-05
	Cluster_1511	Spirochaetes	Spirochaetia	Spirochaetales	Spirochaetaceae	Treponema 2	unknown species	0	0.000196268	5.3248e-05		7.65086e-06	3.2424e-05		1.51353e-05	5.84385e-06		3.16265e-05	2.40952e-05
	Cluster_536	Firmicutes	Clostridia	Clostridiales	Ruminococcaceae	Ruminococcaceae UCG-014	unknown species	0	0.00019471	0.000134476		0.000140282	0.000211818		0.00025295	0.000190002		0.000152734	0.000221392
	Cluster_85	Firmicutes	Clostridia	Clostridiales	Ruminococcaceae	Subdoligranulum	unknown species	0	0.000194349	9.47043e-05		0.00241737	0.00234785		0.00179398	0.00158793		0.00369028	0.00247762
	Cluster_355	Firmicutes	Clostridia	Clostridiales	Ruminococcaceae	Ruminiclostridium 6	unknown species	0	0.000193702	0.000112656		0.000168862	0.000144988		0.000242523	7.39116e-05		0.000734351	0.00106553
	Cluster_1068	Bacteroidetes	Bacteroidia	Bacteroidales	Prevotellaceae	Prevotella 2	unknown species	0	0.000193405	0.000254676		8.98366e-05	7.20012e-05		4.61413e-05	4.87343e-05		1.24162e-05	1.85618e-05
	Cluster_1048	Firmicutes	Clostridia	Clostridiales	Ruminococcaceae	Caproiciproducens	unknown species	0	0.00019292	0.00021422		3.8721e-05	1.9227e-05		4.37603e-05	3.7052e-05		8.1423e-05	7.33623e-05
	Cluster_745	Fusobacteria	Fusobacteriia	Fusobacteriales	Fusobacteriaceae	Fusobacterium	unknown species	0	0.000191973	0.000594391		absent	2.71505e-06		absent	absent		absent	absent
	Cluster_1258	Proteobacteria	Gammaproteobacteria	Betaproteobacteriales	Burkholderiaceae	Sutterella	unknown species	0	0.000191635	0.00018956		5.48636e-05	7.5821e-05		2.52615e-05	2.17587e-05		3.0046e-05	1.52072e-05
	Cluster_299	Firmicutes	Clostridia	Clostridiales	Ruminococcaceae	Ruminococcaceae UCG-014	unknown species	0	0.000191112	0.000140227		2.30555e-05	4.77614e-06		0.00141202	0.000885327		0.000252358	0.000290971
	Cluster_688	Firmicutes	Clostridia	Clostridiales	Lachnospiraceae	Blautia	unknown species	0	0.000189086	8.9732e-05		0.000233734	0.000208154		0.000288568	0.000278688		0.000481456	0.000430388
	Cluster_1163	Firmicutes	Clostridia	Clostridiales	Ruminococcaceae	Ruminococcaceae NK4A214 group	unknown species	0	0.00018753	0.000214597		3.93728e-05	2.37625e-05		2.57705e-05	2.55526e-05		7.40759e-05	7.42475e-05
	Cluster_197	Bacteroidetes	Bacteroidia	Bacteroidales	unknown family	unknown genus	unknown species	0	0.000186929	0.000163414		0.00117826	0.00115681		0.000401648	0.000472043		0.000446904	0.000504437
	Cluster_911	Firmicutes	Erysipelotrichia	Erysipelotrichales	Erysipelotrichaceae	Solobacterium	unknown species	0	0.000186798	2.05716e-05		0.000120899	4.89193e-05		6.43226e-05	6.48078e-05		0.00012882	0.000126343
	Cluster_2226	Bacteroidetes	Bacteroidia	Bacteroidales	Rikenellaceae	Rikenellaceae RC9 gut group	unknown species	0	0.000185486	0.000228564		0.000112985	0.000110771		3.32023e-05	3.32465e-05		0.000127655	0.000139695
	Cluster_176	Firmicutes	Clostridia	Clostridiales	Ruminococcaceae	Ruminococcaceae UCG-014	unknown species	0	0.000184295	1.11468e-05		0.000857871	0.00119227		0.00116312	0.00120095		0.000688368	0.000470447
	Cluster_1656	Firmicutes	Clostridia	Clostridiales	Ruminococcaceae	Candidatus Soleaferrea	unknown species	0	0.000183972	0.00024836		7.85138e-05	8.99261e-05		6.29018e-05	7.94466e-05		0.00028013	0.000348101
	Cluster_576	Bacteroidetes	Bacteroidia	Bacteroidales	Prevotellaceae	Prevotellaceae UCG-003	unknown species	0	0.00018343	4.42865e-05		0.00115956	0.000920738		0.000433799	0.000384065		0.000491828	0.000469238
	Cluster_1568	Firmicutes	Clostridia	Clostridiales	Ruminococcaceae	Ruminococcaceae UCG-010	unknown species	0	0.000182664	0.00010171		9.70813e-05	0.000104588		7.72967e-05	8.40065e-05		0.000236608	0.000211744
	Cluster_979	Firmicutes	Clostridia	Clostridiales	Family XIII	Family XIII AD3011 group	unknown species	0	0.00018175	0.000125122		6.69216e-05	6.8284e-05		4.48693e-05	6.21485e-05		3.14967e-05	3.3344e-05
	Cluster_854	Bacteroidetes	Bacteroidia	Bacteroidales	Muribaculaceae	unknown genus	unknown species	0	0.000181512	5.14916e-05		2.98944e-05	4.9647e-05		3.96658e-05	4.86288e-05		0.000236078	0.000321044
	Cluster_1814	Spirochaetes	Spirochaetia	Spirochaetales	Spirochaetaceae	Treponema 2	unknown species	0	0.000181031	0.000101073		4.71999e-05	2.53853e-05		1.18712e-05	1.10128e-05		2.41304e-05	5.06292e-05
	Cluster_260	Firmicutes	Clostridia	Clostridiales	Ruminococcaceae	Ruminococcaceae UCG-008	unknown species	0	0.000180477	1.93218e-05		0.000537689	0.000442307		0.000529325	0.000349517		0.000714373	0.000465558
	Cluster_509	Bacteroidetes	Bacteroidia	Bacteroidales	Prevotellaceae	Prevotella 9	unknown species	0	0.000177656	0.000180068		0.00028454	0.00026734		0.000198126	0.000208961		5.79999e-05	3.96655e-05
	Cluster_753	Firmicutes	Clostridia	Clostridiales	Ruminococcaceae	unknown genus	unknown species	0	0.0001773	0.000158549		8.18223e-05	0.000105451		4.36285e-05	3.52304e-05		0.000272003	0.000229323
	Cluster_664	Bacteroidetes	Bacteroidia	Bacteroidales	Prevotellaceae	Alloprevotella	unknown species	0	0.000176191	0.000215448		0.000147294	0.000142196		0.000107841	0.000144012		9.83942e-05	9.52034e-05
	Cluster_184	Firmicutes	Clostridia	Clostridiales	Ruminococcaceae	Ruminococcus 2	unknown species	0	0.000175014	4.81783e-05		0.00127316	0.000949742		0.00140243	0.000918608		0.000908561	0.000772989
	Cluster_596	Firmicutes	Clostridia	Clostridiales	Ruminococcaceae	Ruminiclostridium 5	unknown species	0	0.000170096	7.81534e-05		0.000124395	0.000166579		8.13075e-05	5.5106e-05		0.000500008	0.000386075
	Cluster_144	Firmicutes	Clostridia	Clostridiales	Lachnospiraceae	unknown genus	unknown species	0	0.000169351	0.00012472		0.00159816	0.00221793		0.00126104	0.00104701		0.00130744	0.00172821
	Cluster_1194	Firmicutes	Clostridia	Clostridiales	Clostridiales vadinBB60 group	unknown genus	unknown species	0	0.000169019	0.0006972		1.5139e-06	5.31601e-06		absent	absent		absent	absent
	Cluster_1260	Bacteroidetes	Bacteroidia	Bacteroidales	Prevotellaceae	Prevotellaceae NK3B31 group	unknown species	0	0.000169016	4.94208e-05		0.00014115	0.000175919		0.00011025	0.000102785		0.000128732	0.000154141
	Cluster_1016	Firmicutes	Clostridia	Clostridiales	Ruminococcaceae	[Eubacterium] coprostanoligenes group	unknown species	0	0.000166833	0.00017268		3.24272e-05	3.6092e-05		5.55775e-05	2.36751e-05		0.000131557	0.000139433
	Cluster_675	Firmicutes	Clostridia	Clostridiales	Clostridiales vadinBB60 group	unknown genus	unknown species	0	0.000166321	0.000182704		0.000236753	0.000219144		0.000130383	0.000121821		0.000187695	0.000233907
	Cluster_374	Firmicutes	Clostridia	Clostridiales	Ruminococcaceae	unknown genus	unknown species	0	0.000166311	5.6368e-05		0.000638111	0.00062663		0.000463087	0.000426531		0.000505561	0.00047846
	Cluster_1041	Bacteroidetes	Bacteroidia	Bacteroidales	Rikenellaceae	Rikenellaceae RC9 gut group	unknown species	0	0.000165572	0.000286373		9.18572e-05	6.08571e-05		2.0499e-05	1.04605e-05		0.00023878	0.000228335
	Cluster_402	Bacteroidetes	Bacteroidia	Bacteroidales	Prevotellaceae	Prevotella 9	unknown species	0	0.000165268	4.91323e-05		0.000617974	0.00059052		0.000421199	0.000400231		0.000472227	0.000489145
	Cluster_1474	Bacteroidetes	Bacteroidia	Bacteroidales	Rikenellaceae	Rikenellaceae RC9 gut group	unknown species	0	0.000163978	0.000401903		2.65095e-05	3.19783e-05		5.45105e-06	5.49285e-06		8.51534e-05	0.000140305
	Cluster_1299	Firmicutes	Clostridia	Clostridiales	Christensenellaceae	Christensenellaceae R-7 group	unknown species	0	0.000163938	6.10519e-06		0.000108973	0.000195375		5.03338e-05	5.48394e-05		0.000177575	0.000111207
	Cluster_625	Firmicutes	Clostridia	Clostridiales	Lachnospiraceae	Lachnospiraceae NK4A136 group	unknown species	0	0.000162977	0.000140931		0.000274757	0.000259948		0.000150622	0.000779541		0.000153144	0.000134718
	Cluster_635	Bacteroidetes	Bacteroidia	Bacteroidales	Prevotellaceae	Prevotella 9	unknown species	0	0.000162098	2.8981e-05		0.000926607	0.000957463		0.000384554	0.000337409		0.000290245	0.000359289
	Cluster_987	Bacteroidetes	Bacteroidia	Bacteroidales	Rikenellaceae	Rikenellaceae RC9 gut group	unknown species	0	0.000160335	0.000374883		5.49894e-05	4.76429e-05		1.00998e-05	9.21922e-06		0.000117403	0.000140093
	Cluster_1343	Firmicutes	Clostridia	Clostridiales	Christensenellaceae	Christensenellaceae R-7 group	unknown species	0	0.000158007	0.00019269		2.50502e-06	3.01137e-05		4.29754e-07	8.35466e-06		0.000145206	0.00020147
	Cluster_94	Bacteroidetes	Bacteroidia	Bacteroidales	Prevotellaceae	Prevotella 9	unknown species	0	0.000157206	6.82749e-05		0.0029762	0.00251761		0.00263457	0.00313774		0.001321	0.00127317
	Cluster_1072	Firmicutes	Clostridia	Clostridiales	Clostridiales vadinBB60 group	unknown genus	unknown species	0	0.000156943	2.07704e-05		0.000153395	0.000312541		absent	absent		4.58875e-05	2.75817e-05
	Cluster_1304	Firmicutes	Clostridia	Clostridiales	Lachnospiraceae	Lachnospiraceae XPB1014 group	unknown species	0	0.000156467	0.000256699		8.0847e-05	7.9451e-05		6.74039e-06	4.08491e-05		0.000358096	0.000243383
	Cluster_2249	Firmicutes	Clostridia	Clostridiales	Ruminococcaceae	unknown genus	unknown species	0	0.000155385	8.41505e-05		1.7106e-05	1.78794e-05		1.3828e-05	5.29382e-06		4.79441e-05	8.99244e-05
	Cluster_1540	Bacteroidetes	Bacteroidia	Bacteroidales	Prevotellaceae	Alloprevotella	unknown species	0	0.000155129	0.000137041		0.000146029	0.000197159		1.65491e-05	5.40129e-05		4.91453e-05	6.77005e-05
	Cluster_178	Bacteroidetes	Bacteroidia	Bacteroidales	Prevotellaceae	Prevotellaceae NK3B31 group	unknown species	0	0.000154939	0.000117346		0.00184607	0.00289109		0.00320758	0.00307516		0.00239124	0.00267979
	Cluster_386	Firmicutes	Clostridia	Clostridiales	Ruminococcaceae	[Eubacterium] coprostanoligenes group	unknown species	0	0.00015405	0.000317786		0.000194623	3.11207e-05		4.8128e-05	2.82323e-05		0.00104898	0.00140107
	Cluster_558	Firmicutes	Clostridia	Clostridiales	Lachnospiraceae	Blautia	unknown species	0	0.000152975	4.94816e-05		0.000501177	0.000414693		0.000505156	0.000455485		0.000634466	0.000575666
	Cluster_2308	Firmicutes	Clostridia	Clostridiales	Ruminococcaceae	[Eubacterium] coprostanoligenes group	unknown species	0	0.000152852	4.44893e-05		6.57712e-05	9.22968e-05		5.10115e-05	7.3073e-05		0.000210015	0.000215746
	Cluster_624	Bacteroidetes	Bacteroidia	Bacteroidales	Prevotellaceae	Prevotellaceae UCG-004	unknown species	0	0.000152238	0.00010397		0.000200348	6.72457e-05		9.08384e-05	5.4836e-05		0.000304509	0.000336681
	Cluster_369	Bacteroidetes	Bacteroidia	Bacteroidales	Prevotellaceae	Prevotella 1	unknown species	0	0.000151299	5.82516e-05		0.000553416	0.000394807		0.000354049	0.000334677		0.000278294	0.000235295
	Cluster_1366	Bacteroidetes	Bacteroidia	Bacteroidales	Prevotellaceae	Prevotella 1	unknown species	0	0.000151019	0.000155221		0.00038477	2.04513e-05		9.3876e-07	8.1531e-06		absent	absent
	Cluster_1180	Firmicutes	Clostridia	Clostridiales	Christensenellaceae	Christensenellaceae R-7 group	unknown species	0	0.000148673	0.00013458		3.39834e-05	3.552e-05		2.13764e-05	2.54245e-05		0.000123279	0.000125093
	Cluster_2467	Firmicutes	Clostridia	Clostridiales	Lachnospiraceae	unknown genus	unknown species	0	0.000148637	0.000123388		6.08151e-05	5.76704e-05		2.06836e-05	1.3181e-05		8.70138e-05	8.7669e-05
	Cluster_772	Firmicutes	Clostridia	Clostridiales	Ruminococcaceae	Ruminococcaceae UCG-014	unknown species	0	0.000148312	8.42331e-05		0.000192093	0.000598421		1.5202e-05	3.45068e-05		9.75309e-05	0.000150958
	Cluster_495	Bacteroidetes	Bacteroidia	Bacteroidales	Prevotellaceae	Prevotella 9	unknown species	0	0.000148296	absent		0.00017524	0.00120701		0.000123121	0.000328006		4.05033e-05	3.14732e-05
	Cluster_387	Firmicutes	Clostridia	Clostridiales	Ruminococcaceae	unknown genus	unknown species	0	0.000147948	8.70676e-05		0.000188055	0.000272071		0.000363868	0.000232057		0.000622258	0.000678926
	Cluster_811	Firmicutes	Clostridia	Clostridiales	Clostridiales vadinBB60 group	unknown genus	unknown species	0	0.000147131	6.67021e-06		8.59825e-05	0.000555307		6.0656e-05	0.000100283		1.37316e-05	4.00457e-06
	Cluster_87	Bacteroidetes	Bacteroidia	Bacteroidales	Prevotellaceae	unknown genus	metagenome	0	0.000146954	8.19761e-05		0.00281503	0.00219059		0.00150489	0.00140802		0.00129427	0.00140321
	Cluster_2744	Firmicutes	Clostridia	Clostridiales	Family XIII	Family XIII AD3011 group	unknown species	0	0.000146373	0.000243511		1.24451e-05	4.29892e-06		4.08449e-05	3.08203e-05		0.000296585	0.000336906
	Cluster_569	Bacteroidetes	Bacteroidia	Bacteroidales	Prevotellaceae	Prevotella 9	unknown species	0	0.00014604	0.000104887		0.000942226	0.00102983		0.00102183	0.000983339		0.000481266	0.000436781
	Cluster_210	Firmicutes	Clostridia	Clostridiales	Ruminococcaceae	Subdoligranulum	unknown species	0	0.000146017	3.38263e-05		0.00113031	0.00117622		0.000288174	0.000356101		0.000786927	0.000555847
	Cluster_1091	Firmicutes	Clostridia	Clostridiales	Lachnospiraceae	[Eubacterium] ruminantium group	unknown species	0	0.000145924	0.00022799		4.67172e-06	1.23802e-05		1.03061e-06	absent		0.000297742	7.99531e-05
	Cluster_209	Bacteroidetes	Bacteroidia	Bacteroidales	Prevotellaceae	Prevotella 1	unknown species	0	0.000145341	5.15272e-05		0.00112209	0.000955982		0.000599541	0.000671826		0.000549644	0.000508241
	Cluster_2174	Firmicutes	Clostridia	Clostridiales	Christensenellaceae	Christensenellaceae R-7 group	unknown species	0	0.000143039	0.000363545		absent	2.367e-06		5.15462e-07	absent		7.45833e-06	8.58289e-06
	Cluster_705	Firmicutes	Clostridia	Clostridiales	Lachnospiraceae	unknown genus	unknown species	0	0.000142653	5.56047e-05		0.000167855	0.000351409		1.53589e-05	0.000133646		0.000529487	0.000305726
	Cluster_616	Firmicutes	Clostridia	Clostridiales	Peptostreptococcaceae	Intestinibacter	unknown species	0	0.000142062	6.15373e-05		0.000231627	0.000220327		0.000154464	9.72722e-05		0.000129161	0.000200023
	Cluster_1187	Firmicutes	Clostridia	Clostridiales	Clostridiales vadinBB60 group	unknown genus	unknown species	0	0.0001397	0.000769839		2.89942e-06	3.07256e-06		absent	absent		absent	absent
	Cluster_800	Bacteroidetes	Bacteroidia	Bacteroidales	Prevotellaceae	Alloprevotella	unknown species	0	0.000139507	7.6703e-06		0.000260636	0.000459832		0.000228286	0.000215271		0.000137787	0.000164647
	Cluster_932	Firmicutes	Clostridia	Clostridiales	Ruminococcaceae	Ruminococcus 1	unknown species	0	0.000138016	2.71848e-05		5.26851e-05	0.000111216		9.07546e-05	8.78138e-05		0.000388088	0.000328865
	Cluster_21	Bacteroidetes	Bacteroidia	Bacteroidales	Prevotellaceae	Prevotella 9	unknown species	0	0.00013715	0.000757828		0.0157611	0.0172467		0.0165594	0.0178235		0.00512075	0.00402221
	Cluster_1267	Firmicutes	Clostridia	Clostridiales	Ruminococcaceae	Pygmaiobacter	unknown species	0	0.00013693	0.000101756		4.86095e-05	4.74449e-05		2.28589e-05	3.43946e-05		0.000135954	8.97304e-05
	Cluster_486	Bacteroidetes	Bacteroidia	Bacteroidales	Prevotellaceae	Prevotella 1	unknown species	0	0.000136633	0.000143912		0.000616265	0.000460517		0.000231083	0.000237457		0.000153796	0.000108126
	Cluster_960	Firmicutes	Clostridia	Clostridiales	Ruminococcaceae	Ruminococcus 1	unknown species	0	0.000136467	7.76635e-05		7.75303e-05	0.000105682		2.24035e-05	5.50561e-05		0.000131728	0.000141634
	Cluster_1768	Firmicutes	Clostridia	Clostridiales	Peptostreptococcaceae	Terrisporobacter	unknown species	0	0.000136202	0.000178159		4.18495e-05	2.17623e-05		4.44075e-05	4.16978e-05		0.000261385	0.00027002
	Cluster_440	Bacteroidetes	Bacteroidia	Bacteroidales	Prevotellaceae	Prevotella 2	unknown species	0	0.000135345	3.28364e-05		0.00065855	0.000451019		0.000227063	0.000224232		0.000100047	0.000119433
	Cluster_1259	Firmicutes	Clostridia	Clostridiales	Christensenellaceae	Christensenellaceae R-7 group	unknown species	0	0.000134675	8.63852e-05		3.09479e-05	3.25519e-05		3.40788e-05	3.99858e-05		0.000114003	0.000103052
	Cluster_3	Firmicutes	Negativicutes	Selenomonadales	Veillonellaceae	Dialister	unknown species	0	0.000133495	0.0014276		0.0353556	0.0289234		0.0363221	0.0361398		0.0324603	0.0300617
	Cluster_709	Bacteroidetes	Bacteroidia	Bacteroidales	Prevotellaceae	Prevotella 1	unknown species	0	0.000132177	0.000182281		0.000268075	0.000218119		0.000156511	0.000141288		8.15619e-05	6.72965e-05
	Cluster_334	Bacteroidetes	Bacteroidia	Bacteroidales	Prevotellaceae	Prevotella 9	unknown species	0	0.000129492	8.64763e-05		0.000727249	0.000744836		0.000408927	0.00042322		0.000938905	0.000948282
	Cluster_385	Bacteroidetes	Bacteroidia	Bacteroidales	Prevotellaceae	Prevotellaceae UCG-004	unknown species	0	0.000128697	0.000209326		0.000371465	0.000266707		0.000259838	0.000268042		0.000406332	0.000509951
	Cluster_193	Bacteroidetes	Bacteroidia	Bacteroidales	Prevotellaceae	Prevotellaceae NK3B31 group	unknown species	0	0.000128498	3.87627e-05		0.000734801	0.00126259		0.00124001	0.000965015		0.00200555	0.00105891
	Cluster_955	Firmicutes	Clostridia	Clostridiales	Christensenellaceae	Christensenellaceae R-7 group	unknown species	0	0.00012838	0.000827206		1.80205e-06	1.85595e-06		1.78631e-06	2.03827e-06		2.63033e-05	3.23479e-05
	Cluster_618	Bacteroidetes	Bacteroidia	Bacteroidales	Muribaculaceae	unknown genus	unknown species	0	0.000127207	8.87763e-05		0.00025866	0.000278127		0.000139316	9.56539e-05		0.000216139	0.000202871
	Cluster_925	Bacteroidetes	Bacteroidia	Bacteroidales	Prevotellaceae	Prevotella 9	unknown species	0	0.000126107	1.88147e-05		0.000216864	0.000318739		0.000233548	0.000232499		5.4532e-05	6.28412e-05
	Cluster_913	Firmicutes	Clostridia	Clostridiales	Ruminococcaceae	Ruminococcaceae UCG-010	unknown species	0	0.000124303	0.000166869		3.32263e-05	2.31809e-05		1.72152e-05	2.08142e-05		0.000183538	0.000301602
	Cluster_3732	Firmicutes	Clostridia	Clostridiales	Ruminococcaceae	unknown genus	unknown species	0	0.000123451	0.00016498		5.89199e-05	7.08536e-05		6.61398e-05	6.57683e-05		0.000109854	9.55067e-05
	Cluster_238	Firmicutes	Clostridia	Clostridiales	Lachnospiraceae	unknown genus	unknown species	0	0.000123195	0.00019966		0.00093203	0.00079866		0.00100047	0.000976406		0.000465993	0.000434472
	Cluster_468	Firmicutes	Clostridia	Clostridiales	Ruminococcaceae	Ruminococcus 2	unknown species	0	0.000122797	7.9643e-06		0.000259182	0.00029269		0.00025997	0.000324346		0.00024818	0.000152324
	Cluster_1586	Firmicutes	Clostridia	Clostridiales	Ruminococcaceae	Ruminococcaceae UCG-013	unknown species	0	0.000120372	6.96082e-05		9.69451e-05	7.39113e-05		3.31804e-05	7.81085e-05		0.000226867	0.000286082
	Cluster_706	Firmicutes	Clostridia	Clostridiales	Clostridiales vadinBB60 group	unknown genus	unknown species	0	0.000120269	6.1918e-05		0.000136596	0.000103816		0.000142303	0.000183394		0.000245397	0.000215291
	Cluster_858	Bacteroidetes	Bacteroidia	Bacteroidales	Prevotellaceae	Prevotella 2	unknown species	0	0.000119227	0.000156275		0.000164189	0.000113504		0.000100556	9.79403e-05		3.3684e-05	3.63209e-05
	Cluster_325	Firmicutes	Negativicutes	Selenomonadales	Veillonellaceae	Anaerovibrio	unknown species	0	0.000118909	8.94063e-06		0.000685153	0.000487763		0.000301307	0.000230707		0.000216359	0.000180028
	Cluster_1146	Bacteroidetes	Bacteroidia	Bacteroidales	Rikenellaceae	Rikenellaceae RC9 gut group	unknown species	0	0.000117714	0.000115737		8.02053e-05	7.45366e-05		2.52386e-05	1.40793e-05		0.000117379	0.00011339
	Cluster_910	Bacteroidetes	Bacteroidia	Bacteroidales	Prevotellaceae	Prevotella 1	unknown species	0	0.00011752	0.000136581		0.000160405	0.000129577		7.8301e-05	9.68057e-05		4.65867e-05	5.44054e-05
	Cluster_690	Firmicutes	Erysipelotrichia	Erysipelotrichales	Erysipelotrichaceae	Erysipelotrichaceae UCG-004	unknown species	0	0.000117084	4.7343e-05		0.000255735	0.000140216		0.000142996	0.000107675		0.000107397	0.00016363
	Cluster_446	Bacteroidetes	Bacteroidia	Bacteroidales	Prevotellaceae	Prevotella 7	unknown species	0	0.000116852	4.12466e-05		0.000460364	0.000410792		0.000631476	0.000695878		0.000450242	0.000324222
	Cluster_566	Bacteroidetes	Bacteroidia	Bacteroidales	Rikenellaceae	Rikenellaceae RC9 gut group	unknown species	0	0.000114654	7.27841e-05		0.000325861	0.000179682		8.35026e-05	7.45471e-05		0.000496487	0.000434343
	Cluster_782	Firmicutes	Clostridia	Clostridiales	Ruminococcaceae	Ruminococcaceae UCG-014	unknown species	0	0.00011455	0.000106044		0.000105342	7.75528e-05		2.34766e-06	4.64931e-06		0.000337174	0.000487723
	Cluster_455	Epsilonbacteraeota	Campylobacteria	Campylobacterales	Campylobacteraceae	Campylobacter	unknown species	0	0.000112696	3.4797e-05		0.000362698	0.000115816		0.000576107	0.000536729		0.00022587	0.000213192
	Cluster_1394	Firmicutes	Clostridia	Clostridiales	Ruminococcaceae	Faecalibacterium	unknown species	0	0.000112505	4.64618e-05		0.000333489	0.000322255		0.000530114	0.000380241		0.000459834	0.000403943
	Cluster_500	Firmicutes	Clostridia	Clostridiales	Ruminococcaceae	Ruminococcaceae UCG-014	unknown species	0	0.000110504	2.59253e-06		0.000266574	0.000579443		0.000140974	0.000161215		0.000212019	0.000198575
	Cluster_368	Bacteroidetes	Bacteroidia	Bacteroidales	Prevotellaceae	Prevotella 1	unknown species	0	0.000110456	4.3996e-05		0.000468212	0.00041178		0.000391266	0.000385031		0.000314608	0.000325586
	Cluster_1821	Firmicutes	Clostridia	Clostridiales	Peptostreptococcaceae	Intestinibacter	unknown species	0	0.000110143	0.000130498		3.04605e-05	1.39138e-05		3.14423e-05	3.5543e-05		0.000192583	0.000223546
	Cluster_1828	Bacteroidetes	Bacteroidia	Bacteroidales	Prevotellaceae	unknown genus	unknown species	0	0.000109756	2.52926e-05		7.15329e-05	0.000402673		2.41369e-05	6.37833e-05		1.5573e-05	4.05009e-05
	Cluster_869	Bacteroidetes	Bacteroidia	Bacteroidales	Prevotellaceae	Prevotella 2	unknown species	0	0.000108321	0.000142507		0.000181584	0.000139833		8.59491e-05	9.55997e-05		4.09973e-05	5.17932e-05
	Cluster_1401	Bacteroidetes	Bacteroidia	Bacteroidales	Prevotellaceae	Prevotella 1	unknown species	0	0.000106353	4.91449e-05		9.96921e-05	0.000154745		3.07583e-05	5.50425e-06		0.000116648	0.000136875
	Cluster_957	Firmicutes	Erysipelotrichia	Erysipelotrichales	Erysipelotrichaceae	Erysipelotrichaceae UCG-006	unknown species	0	0.000106316	3.85986e-05		0.000120299	7.6849e-05		5.65196e-05	5.75843e-05		9.41869e-05	0.000105324
	Cluster_1467	Firmicutes	Clostridia	Clostridiales	Lachnospiraceae	Blautia	unknown species	0	0.000105727	1.14692e-05		4.22911e-05	3.6481e-05		6.47767e-05	7.16804e-05		0.000201315	0.000154848
	Cluster_600	Bacteroidetes	Bacteroidia	Bacteroidales	Prevotellaceae	Prevotella 7	metagenome	0	0.000104776	7.79875e-05		0.000450768	0.000408177		0.000465979	0.000438448		0.000203063	0.000199045
	Cluster_145	Bacteroidetes	Bacteroidia	Bacteroidales	Prevotellaceae	Prevotella 9	unknown species	0	0.000104345	5.4821e-05		0.00150195	0.00131471		0.00105381	0.0013061		0.00106265	0.00101822
	Cluster_1329	Firmicutes	Clostridia	Clostridiales	Lachnospiraceae	Roseburia	unknown species	0	0.000104228	4.39475e-05		4.42997e-05	3.24866e-05		4.30838e-05	4.20236e-05		0.000128058	0.000130613
	Cluster_840	Bacteroidetes	Bacteroidia	Bacteroidales	Prevotellaceae	Prevotella 2	unknown species	0	0.000104143	0.000215689		0.000176429	0.000150142		8.96822e-05	0.00010277		4.40051e-05	4.5199e-05
	Cluster_720	Bacteroidetes	Bacteroidia	Bacteroidales	Prevotellaceae	Prevotellaceae NK3B31 group	unknown species	0	0.000103969	0.000134262		0.000272026	9.95662e-05		0.000101903	8.96698e-05		0.000176772	0.000316138
	Cluster_3349	Firmicutes	Clostridia	Clostridiales	Ruminococcaceae	Ruminococcaceae UCG-014	unknown species	0	0.000103547	9.64295e-05		0.00010542	0.000164553		9.58786e-05	9.75335e-05		4.45418e-05	4.94908e-05
	Cluster_1349	Bacteroidetes	Bacteroidia	Bacteroidales	Prevotellaceae	Alloprevotella	unknown species	0	0.000102341	4.3589e-05		0.000192931	0.000255097		0.000136771	0.000140255		7.2606e-05	7.77063e-05
	Cluster_1387	Bacteroidetes	Bacteroidia	Bacteroidales	Rikenellaceae	Rikenellaceae RC9 gut group	unknown species	0	0.000102084	0.000169048		6.01959e-05	5.4567e-05		1.22504e-05	1.24082e-05		0.000149048	0.000154896
	Cluster_130	Bacteroidetes	Bacteroidia	Bacteroidales	Prevotellaceae	Prevotella 9	unknown species	0	0.000101482	5.58414e-05		0.00160321	0.00168652		0.00211016	0.00207176		0.00122861	0.00122994
	Cluster_944	Firmicutes	Clostridia	Clostridiales	Ruminococcaceae	Ruminococcaceae UCG-010	unknown species	0	0.000101421	8.83468e-05		7.0887e-05	5.71338e-05		6.87782e-05	3.73696e-05		0.000162591	0.000108683
	Cluster_775	Bacteroidetes	Bacteroidia	Bacteroidales	Prevotellaceae	Alloprevotella	unknown species	0	0.00010126	0.000151188		0.000667195	0.000697173		0.000417151	0.000396818		0.000160036	0.000279054
	Cluster_526	Bacteroidetes	Bacteroidia	Bacteroidales	Prevotellaceae	Prevotellaceae NK3B31 group	unknown species	0	0.000100313	1.15574e-05		0.000359921	0.000417883		0.000238416	0.000257962		0.00029003	0.000361226
	Cluster_717	Bacteroidetes	Bacteroidia	Bacteroidales	Prevotellaceae	Prevotella 9	unknown species	0	9.98919e-05	5.4661e-05		0.000589305	0.000740781		0.0008692	0.000868379		0.000533131	0.000694926
	Cluster_1024	Firmicutes	Clostridia	Clostridiales	Ruminococcaceae	Ruminococcus 1	unknown species	0	9.95789e-05	8.25567e-05		4.27156e-05	4.70531e-05		5.62264e-05	6.55995e-05		0.00017061	0.000212258
	Cluster_296	Firmicutes	Clostridia	Clostridiales	Lachnospiraceae	Agathobacter	unknown species	0	9.88913e-05	7.38464e-05		0.00106571	0.00131167		0.00164288	0.00156461		0.00139149	0.00137185
	Cluster_626	Bacteroidetes	Bacteroidia	Bacteroidales	Prevotellaceae	Prevotella 9	unknown species	0	9.85441e-05	5.70304e-05		0.000641496	0.000708569		0.000690702	0.000733412		0.000310337	0.000264589
	Cluster_759	Firmicutes	Erysipelotrichia	Erysipelotrichales	Erysipelotrichaceae	Erysipelotrichaceae UCG-004	unknown species	0	9.84775e-05	4.37545e-05		0.000196711	0.000119891		0.000207308	0.000124518		5.71019e-05	7.1046e-05
	Cluster_16	Firmicutes	Clostridia	Clostridiales	Lachnospiraceae	Shuttleworthia	unknown species	0	9.80182e-05	2.03574e-05		0.00236323	0.00524808		0.0108646	0.0100807		0.0152554	0.01793
	Cluster_1081	Firmicutes	Clostridia	Clostridiales	Clostridiaceae 1	Clostridium sensu stricto 1	unknown species	0	9.80108e-05	3.21333e-05		1.11449e-05	3.78593e-05		8.90527e-05	9.33401e-05		0.000175716	9.20448e-05
	Cluster_390	Bacteroidetes	Bacteroidia	Bacteroidales	Prevotellaceae	Prevotella 9	unknown species	0	9.79602e-05	3.04506e-05		0.000718468	0.000800861		0.000605732	0.000681599		0.000376542	0.000419079
	Cluster_821	Firmicutes	Clostridia	Clostridiales	Lachnospiraceae	Dorea	unknown species	0	9.65956e-05	0.000110333		0.000166644	0.000168838		0.000159749	0.000142814		0.000301553	0.000419641
	Cluster_599	Firmicutes	Clostridia	Clostridiales	Ruminococcaceae	Ruminococcaceae UCG-010	unknown species	0	9.45844e-05	7.40138e-05		7.1944e-05	0.000158345		9.48543e-06	8.35999e-06		0.000629369	0.000743801
	Cluster_1579	Bacteroidetes	Bacteroidia	Bacteroidales	Prevotellaceae	Prevotella 1	unknown species	0	9.44914e-05	5.02715e-06		7.98518e-05	0.000326411		6.10285e-05	0.000103621		1.29618e-05	1.09241e-05
	Cluster_1155	Bacteroidetes	Bacteroidia	Bacteroidales	Rikenellaceae	Rikenellaceae RC9 gut group	unknown species	0	9.32525e-05	0.000194418		5.83501e-05	4.46475e-05		8.06767e-06	2.03096e-05		0.000111672	0.000121753
	Cluster_269	Firmicutes	Clostridia	Clostridiales	Ruminococcaceae	Ruminococcus 1	unknown species	0	9.2554e-05	7.28844e-05		0.00114894	0.00115094		0.000751379	0.000501726		0.000345027	0.000285128
	Cluster_1036	Firmicutes	Clostridia	Clostridiales	Ruminococcaceae	Ruminococcaceae UCG-010	unknown species	0	9.23054e-05	7.90852e-05		6.20299e-05	3.21077e-05		8.21893e-05	5.06137e-05		0.000149996	0.00012873
	Cluster_725	Firmicutes	Clostridia	Clostridiales	Lachnospiraceae	unknown genus	unknown species	0	9.12057e-05	4.76601e-06		4.3626e-05	3.6083e-05		5.99397e-05	0.000148875		0.000742708	0.000829309
	Cluster_1015	Firmicutes	Clostridia	Clostridiales	Lachnospiraceae	Syntrophococcus	unknown species	0	9.09784e-05	1.65395e-05		5.48451e-05	4.78443e-05		5.95711e-05	7.69018e-05		0.000193901	0.000164717
	Cluster_329	Firmicutes	Negativicutes	Selenomonadales	Veillonellaceae	Anaerovibrio	unknown species	0	9.07167e-05	9.704e-06		0.000934296	0.000791315		0.00036236	0.00029425		0.000464332	0.000363357
	Cluster_885	Firmicutes	Clostridia	Clostridiales	Lachnospiraceae	[Eubacterium] hallii group	unknown species	0	9.04155e-05	1.42726e-05		0.000324577	0.00024363		0.000133799	0.000119632		0.000230241	0.000154131
	Cluster_273	Firmicutes	Clostridia	Clostridiales	Lachnospiraceae	[Eubacterium] ruminantium group	unknown species	0	8.79701e-05	9.84508e-06		0.00056042	0.000802857		0.00059757	0.000451593		0.000799969	0.000485138
	Cluster_870	Bacteroidetes	Bacteroidia	Bacteroidales	Prevotellaceae	Prevotella 9	unknown species	0	8.7162e-05	0.000117941		0.000189736	0.000328313		0.000184312	0.000220553		5.04802e-05	3.861e-05
	Cluster_3201	Firmicutes	Clostridia	Clostridiales	Ruminococcaceae	Ruminococcus 1	unknown species	0	8.56273e-05	0.000111078		4.54129e-06	1.30482e-06		9.80679e-06	1.74105e-05		0.000246341	0.000280752
	Cluster_2991	Firmicutes	Clostridia	Clostridiales	Ruminococcaceae	Oscillospira	unknown species	0	8.53281e-05	7.33786e-05		4.85684e-05	5.40234e-05		5.99971e-05	5.22687e-05		0.000136374	0.000185496
	Cluster_2932	Firmicutes	Clostridia	Clostridiales	Ruminococcaceae	Ruminococcaceae UCG-014	unknown species	0	8.49591e-05	0.000139656		7.88689e-05	0.000104229		0.000160158	0.000204706		4.23532e-05	6.79405e-05
	Cluster_1115	Bacteroidetes	Bacteroidia	Bacteroidales	Prevotellaceae	Prevotellaceae UCG-001	unknown species	0	8.44262e-05	2.34499e-05		0.000150297	0.000101926		5.52969e-05	5.24231e-05		0.000283807	0.000468834
	Cluster_692	Firmicutes	Clostridia	Clostridiales	Ruminococcaceae	Ruminococcaceae UCG-010	unknown species	0	8.40073e-05	0.00016413		8.30155e-05	0.000285703		0.000177423	3.96876e-05		0.000275013	0.000260582
	Cluster_41	Firmicutes	Negativicutes	Selenomonadales	Veillonellaceae	Mitsuokella	unknown species	0	8.3786e-05	0.000182807		0.00416743	0.00268709		0.00680482	0.00642572		0.00345774	0.00227187
	Cluster_877	Firmicutes	Clostridia	Clostridiales	Ruminococcaceae	Oscillibacter	unknown species	0	8.36901e-05	8.23171e-05		0.000174196	0.000222206		0.00015281	0.000191246		0.000317749	0.000363851
	Cluster_217	Bacteroidetes	Bacteroidia	Bacteroidales	Prevotellaceae	Prevotella 1	unknown species	0	8.3345e-05	2.39474e-05		0.00086815	0.000907751		0.000986128	0.00109429		0.0010324	0.000845313
	Cluster_749	Spirochaetes	Spirochaetia	Spirochaetales	Spirochaetaceae	Treponema 2	unknown species	0	8.18902e-05	4.39067e-05		0.000146097	2.71082e-06		5.19226e-05	6.09948e-05		0.000275754	0.000742206
	Cluster_583	Firmicutes	Clostridia	Clostridiales	Ruminococcaceae	Ruminococcus 1	unknown species	0	8.16027e-05	3.8279e-05		7.63005e-06	6.80692e-06		4.36521e-05	7.53689e-05		0.000698563	0.00103339
	Cluster_465	Bacteroidetes	Bacteroidia	Bacteroidales	Prevotellaceae	Prevotella 9	unknown species	0	8.12957e-05	4.03938e-05		0.000441951	0.000517474		0.00022878	0.000239782		0.000570749	0.000642518
	Cluster_1064	Bacteroidetes	Bacteroidia	Bacteroidales	Prevotellaceae	Alloprevotella	unknown species	0	8.09111e-05	1.09504e-05		0.000124829	0.000118141		7.1348e-05	7.49171e-05		5.39683e-05	4.54951e-05
	Cluster_98	Proteobacteria	Gammaproteobacteria	Aeromonadales	Succinivibrionaceae	Succinivibrio	unknown species	0	8.07476e-05	3.27952e-05		0.0026772	0.00220842		0.00144592	0.0026966		0.00054778	0.00045847
	Cluster_3678	Firmicutes	Negativicutes	Selenomonadales	Veillonellaceae	Anaerovibrio	unknown species	0	7.95381e-05	6.25894e-05		0.000221941	0.000277677		0.000117318	0.00017954		6.55896e-05	7.86646e-05
	Cluster_990	Firmicutes	Clostridia	Clostridiales	Lachnospiraceae	Lachnospiraceae NK4B4 group	unknown species	0	7.92123e-05	5.52633e-05		6.76762e-05	6.7067e-05		0.000171571	0.000189002		0.000324471	0.000300712
	Cluster_810	Bacteroidetes	Bacteroidia	Bacteroidales	Prevotellaceae	Prevotella 9	unknown species	0	7.8608e-05	3.3234e-05		0.000274526	0.000247564		0.000239426	0.000234921		0.000125266	9.01195e-05
	Cluster_237	Bacteroidetes	Bacteroidia	Bacteroidales	Prevotellaceae	Prevotella 9	unknown species	0	7.81576e-05	5.65739e-06		0.00082938	0.00137652		0.0010533	0.00116095		0.00129581	0.0013798
	Cluster_2156	Bacteroidetes	Bacteroidia	Bacteroidales	Prevotellaceae	Prevotella 9	unknown species	0	7.69686e-05	5.78945e-05		8.66763e-05	9.16333e-05		5.10664e-05	5.70033e-05		0.000108105	0.000110153
	Cluster_146	Bacteroidetes	Bacteroidia	Bacteroidales	Prevotellaceae	Prevotella 9	unknown species	0	7.69196e-05	4.27967e-05		0.00130298	0.00117491		0.00113994	0.000689802		0.000869728	0.000768716
	Cluster_414	Firmicutes	Clostridia	Clostridiales	Ruminococcaceae	[Eubacterium] coprostanoligenes group	unknown species	0	7.62987e-05	2.04199e-05		0.00011839	2.67573e-05		0.000167657	0.000150569		0.00128126	0.000964945
	Cluster_695	Bacteroidetes	Bacteroidia	Bacteroidales	Prevotellaceae	Prevotella 9	unknown species	0	7.59361e-05	absent		0.000292924	0.000387618		0.000286194	0.0002112		0.000223163	0.000305679
	Cluster_894	Spirochaetes	Spirochaetia	Spirochaetales	Spirochaetaceae	Treponema 2	unknown species	0	7.58524e-05	7.00243e-05		0.000109797	1.18624e-05		1.88006e-05	0.000103395		0.000208338	0.000487085
	Cluster_335	Bacteroidetes	Bacteroidia	Bacteroidales	Prevotellaceae	Prevotellaceae NK3B31 group	unknown species	0	7.49833e-05	3.10006e-05		0.000714869	0.000572944		0.000368254	0.000289956		0.000215959	0.000188638
	Cluster_1122	Spirochaetes	Spirochaetia	Spirochaetales	Spirochaetaceae	Treponema 2	unknown species	0	7.39834e-05	3.25182e-05		0.00010673	4.96599e-06		3.14459e-05	5.4709e-05		0.000107351	0.00013417
	Cluster_2490	Firmicutes	Clostridia	Clostridiales	Ruminococcaceae	Ruminococcaceae UCG-014	unknown species	0	7.38394e-05	0.000113226		9.38687e-06	6.75493e-06		4.93377e-05	6.74929e-05		0.000235291	0.000195814
	Cluster_278	Firmicutes	Clostridia	Clostridiales	Lachnospiraceae	[Eubacterium] ruminantium group	unknown species	0	7.38184e-05	3.84392e-05		0.00081533	0.000882883		0.000624969	0.000505575		0.000364472	0.000361975
	Cluster_233	Bacteroidetes	Bacteroidia	Bacteroidales	Prevotellaceae	Prevotella 9	unknown species	0	7.31071e-05	2.38929e-05		0.000841697	0.000566701		0.000443129	0.000380444		0.000961146	0.000928564
	Cluster_395	Firmicutes	Clostridia	Clostridiales	Ruminococcaceae	[Eubacterium] coprostanoligenes group	unknown species	0	7.2792e-05	8.68737e-05		0.00048089	0.00042781		0.000440414	0.000301332		0.000392281	0.000371676
	Cluster_1250	Firmicutes	Clostridia	Clostridiales	Ruminococcaceae	Ruminococcaceae UCG-014	unknown species	0	7.2644e-05	0.000153952		1.18641e-06	1.85595e-06		absent	2.17611e-06		0.000220869	0.000261193
	Cluster_1007	Bacteroidetes	Bacteroidia	Bacteroidales	Prevotellaceae	Prevotella 1	unknown species	0	7.21242e-05	2.56487e-05		0.000380414	0.000466675		0.000107564	0.000143226		0.00021721	0.000258673
	Cluster_1507	Firmicutes	Clostridia	Clostridiales	Ruminococcaceae	Ruminococcaceae UCG-014	unknown species	0	7.17693e-05	9.06578e-06		6.32248e-05	0.000113066		0.000114719	9.26046e-05		0.000242335	0.000215888
	Cluster_292	Bacteroidetes	Bacteroidia	Bacteroidales	Prevotellaceae	Prevotella 9	unknown species	0	7.10556e-05	4.19281e-05		0.000959992	0.00119532		0.000971064	0.000932079		0.00063195	0.000601576
	Cluster_381	Bacteroidetes	Bacteroidia	Bacteroidales	Prevotellaceae	Prevotella 9	unknown species	0	7.09746e-05	8.88187e-06		0.000551722	0.000519641		0.000436989	0.000442096		0.000291553	0.000241995
	Cluster_1038	Bacteroidetes	Bacteroidia	Bacteroidales	Prevotellaceae	Prevotella 9	unknown species	0	7.05495e-05	3.24783e-05		0.000351368	0.000538068		8.50151e-05	0.00015068		0.000195631	0.000266975
	Cluster_1149	Bacteroidetes	Bacteroidia	Bacteroidales	Prevotellaceae	unknown genus	unknown species	0	7.01786e-05	2.00596e-05		0.000250459	0.00022303		0.000235225	0.000205042		0.000143861	0.000108271
	Cluster_1544	Bacteroidetes	Bacteroidia	Bacteroidales	Prevotellaceae	Prevotella 9	unknown species	0	6.90418e-05	6.60217e-05		8.82063e-05	8.78776e-05		7.80349e-05	3.499e-05		8.1206e-05	0.000115105
	Cluster_2287	Firmicutes	Clostridia	Clostridiales	Ruminococcaceae	Ruminococcaceae UCG-005	unknown species	0	6.88035e-05	5.36874e-05		3.78292e-05	1.12802e-05		2.90183e-05	1.9185e-05		0.000257251	0.000220368
	Cluster_3314	Bacteroidetes	Bacteroidia	Bacteroidales	Prevotellaceae	Prevotella 9	unknown species	0	6.84855e-05	6.08669e-05		6.51337e-05	9.02018e-05		6.28341e-05	7.28902e-05		0.000126652	0.000191155
	Cluster_303	Bacteroidetes	Bacteroidia	Bacteroidales	Prevotellaceae	Prevotella 2	unknown species	0	6.82632e-05	6.07025e-05		0.000987725	0.00110555		0.000967078	0.00119708		0.000347796	0.000336827
	Cluster_859	Bacteroidetes	Bacteroidia	Bacteroidales	Prevotellaceae	Prevotellaceae NK3B31 group	unknown species	0	6.82541e-05	6.84145e-06		0.0002929	0.000368422		0.00025512	0.000275186		0.000274469	0.000334107
	Cluster_1628	Firmicutes	Clostridia	Clostridiales	Ruminococcaceae	Ruminococcaceae UCG-014	unknown species	0	6.81467e-05	0.000122719		0	absent		absent	1.45074e-06		0.000184753	0.000225317
	Cluster_416	Firmicutes	Clostridia	Clostridiales	Lachnospiraceae	unknown genus	unknown species	0	6.77491e-05	4.28437e-06		2.83483e-05	1.1055e-05		9.48138e-05	0.000102357		0.00117722	0.00303566
	Cluster_615	Firmicutes	Clostridia	Clostridiales	Ruminococcaceae	Ruminococcaceae NK4A214 group	unknown species	0	6.72973e-05	6.8299e-05		0.000141895	0.000217294		0.00019481	0.000192012		0.000174634	0.000208003
	Cluster_2216	Bacteroidetes	Bacteroidia	Bacteroidales	Prevotellaceae	Alloprevotella	unknown species	0	6.72124e-05	7.55166e-05		6.51893e-05	7.49354e-05		8.1338e-05	4.6666e-05		4.79223e-05	4.31065e-05
	Cluster_892	Bacteroidetes	Bacteroidia	Bacteroidales	Prevotellaceae	Prevotella 1	unknown species	0	6.63656e-05	2.40008e-05		0.000226258	0.00011105		3.86481e-05	4.30165e-05		0.000104798	6.88439e-05
	Cluster_522	Bacteroidetes	Bacteroidia	Bacteroidales	Prevotellaceae	Prevotella 9	unknown species	0	6.62333e-05	2.70878e-05		0.000392909	0.00047864		0.000472281	0.000429527		0.00026475	0.00024101
	Cluster_371	Bacteroidetes	Bacteroidia	Bacteroidales	Prevotellaceae	Prevotella 9	unknown species	0	6.49578e-05	1.85859e-05		0.0009591	0.000815076		0.000828697	0.000981829		0.000433279	0.000387687
	Cluster_409	Firmicutes	Clostridia	Clostridiales	Ruminococcaceae	[Eubacterium] coprostanoligenes group	unknown species	0	6.41353e-05	5.69495e-05		0.000322853	0.000438513		0.000151955	0.000278827		0.000590432	0.000644527
	Cluster_897	Spirochaetes	Spirochaetia	Spirochaetales	Spirochaetaceae	Treponema 2	unknown species	0	6.39014e-05	3.21835e-05		0.000118338	7.32477e-06		3.11494e-05	4.85503e-05		0.000199626	0.000593415
	Cluster_503	Firmicutes	Clostridia	Clostridiales	Ruminococcaceae	Oscillibacter	unknown species	0	6.37579e-05	8.33884e-05		0.000412681	0.00042946		0.000181278	0.000232965		0.000423129	0.000387649
	Cluster_751	Bacteroidetes	Bacteroidia	Bacteroidales	Prevotellaceae	Prevotella 1	unknown species	0	6.32857e-05	4.24716e-05		0.000304737	0.000188932		0.000120615	0.000107325		0.000117316	9.37024e-05
	Cluster_179	Firmicutes	Clostridia	Clostridiales	Ruminococcaceae	Ruminococcaceae NK4A214 group	unknown species	0	6.32412e-05	4.31325e-05		0.000899984	0.000952619		0.000995674	0.000936808		0.000682553	0.000504038
	Cluster_872	Proteobacteria	Deltaproteobacteria	Desulfovibrionales	Desulfovibrionaceae	Mailhella	Mailhella massiliensis	0	6.29163e-05	4.93769e-05		0.000160588	0.000125906		0.000187079	0.000161275		0.000249252	0.000264695
	Cluster_154	Bacteroidetes	Bacteroidia	Bacteroidales	Bacteroidaceae	Bacteroides	unknown species	0	6.24245e-05	4.80844e-05		0.00187604	0.00213433		0.00104972	0.00128851		0.00067722	0.000780758
	Cluster_400	Bacteroidetes	Bacteroidia	Bacteroidales	Prevotellaceae	Prevotellaceae NK3B31 group	unknown species	0	6.23647e-05	1.47101e-05		0.00058845	0.000506234		0.000571778	0.000543154		0.000944558	0.00104717
	Cluster_1279	Spirochaetes	Spirochaetia	Spirochaetales	Spirochaetaceae	Treponema 2	unknown species	0	6.22612e-05	2.3645e-05		0.000101711	1.80244e-06		2.15378e-05	4.10412e-05		9.48981e-05	8.91742e-05
	Cluster_2111	Firmicutes	Clostridia	Clostridiales	Ruminococcaceae	[Eubacterium] coprostanoligenes group	unknown species	0	6.18856e-05	5.92844e-05		3.19046e-05	3.14992e-05		2.88074e-05	3.96956e-05		0.000173347	0.000156633
	Cluster_732	Firmicutes	Bacilli	Lactobacillales	Lactobacillaceae	Lactobacillus	unknown species	0	6.18112e-05	3.19507e-05		0.000366732	0.000532494		0.000147861	0.000127041		0.000305437	0.000416795
	Cluster_1293	Bacteroidetes	Bacteroidia	Bacteroidales	Prevotellaceae	Prevotella 2	unknown species	0	6.16688e-05	1.7447e-05		0.00015487	0.000149262		7.02792e-05	5.38098e-05		6.02859e-05	6.3355e-05
	Cluster_3402	Firmicutes	Clostridia	Clostridiales	Ruminococcaceae	Ruminococcaceae UCG-005	unknown species	0	6.14629e-05	9.03168e-05		0.000112725	0.000110138		0.000119315	0.000114775		0.000301146	0.000265431
	Cluster_1129	Firmicutes	Clostridia	Clostridiales	Ruminococcaceae	Ruminococcaceae UCG-005	unknown species	0	6.12743e-05	6.83558e-05		5.52986e-05	0.000185615		1.89531e-05	2.17964e-05		0.000407895	0.000433628
	Cluster_510	Bacteroidetes	Bacteroidia	Bacteroidales	Prevotellaceae	Prevotellaceae UCG-003	unknown species	0	6.06215e-05	1.05993e-05		0.000490873	0.000331915		0.000133452	0.000151246		0.000161798	0.000144799
	Cluster_307	Bacteroidetes	Bacteroidia	Bacteroidales	Prevotellaceae	Prevotella 9	unknown species	0	5.83208e-05	3.81087e-05		0.000742833	0.00124329		0.00129764	0.00119122		0.000817978	0.0010201
	Cluster_1232	Bacteroidetes	Bacteroidia	Bacteroidales	Prevotellaceae	Prevotella 1	unknown species	0	5.62172e-05	2.3642e-05		0.000138168	9.16674e-05		9.30786e-05	6.67606e-05		7.56511e-05	8.68426e-05
	Cluster_1139	Bacteroidetes	Bacteroidia	Bacteroidales	Prevotellaceae	Prevotella 7	unknown species	0	5.60845e-05	2.25992e-05		0.000134688	8.38109e-05		7.28416e-05	4.55639e-05		6.63855e-05	5.67808e-05
	Cluster_1288	Firmicutes	Bacilli	Lactobacillales	Lactobacillaceae	Lactobacillus	unknown species	0	5.60077e-05	3.40225e-05		9.89511e-05	0.000141872		5.49714e-05	2.52504e-05		6.76545e-05	0.00010157
	Cluster_1884	Bacteroidetes	Bacteroidia	Bacteroidales	Prevotellaceae	Prevotella 9	unknown species	0	5.53261e-05	absent		7.77573e-05	0.00047834		5.85621e-05	0.000159495		2.10311e-05	1.06778e-05
	Cluster_372	Bacteroidetes	Bacteroidia	Bacteroidales	Prevotellaceae	Prevotella 9	unknown species	0	5.48975e-05	3.8241e-05		0.00100845	0.0015886		0.00183951	0.00150339		0.000991155	0.00122845
	Cluster_889	Bacteroidetes	Bacteroidia	Bacteroidales	Prevotellaceae	Prevotellaceae NK3B31 group	unknown species	0	5.4617e-05	5.07805e-05		0.000256004	0.000277794		0.00030418	0.000184728		0.000155252	0.000165179
	Cluster_1078	Bacteroidetes	Bacteroidia	Bacteroidales	Prevotellaceae	Prevotella 9	unknown species	0	5.42734e-05	4.99086e-05		0.000239075	0.000298142		0.00010958	0.000126177		6.39124e-05	0.000152633
	Cluster_876	Firmicutes	Clostridia	Clostridiales	Lachnospiraceae	Lachnospiraceae FCS020 group	unknown species	0	5.41901e-05	2.36982e-05		0.000113151	9.29885e-05		9.44137e-05	0.000102625		0.00022787	0.000198264
	Cluster_92	Bacteroidetes	Bacteroidia	Bacteroidales	Prevotellaceae	unknown genus	unknown species	0	5.41715e-05	0.000249		0.0045411	0.00355502		0.00143063	0.00151185		0.000683053	0.000667912
	Cluster_255	Bacteroidetes	Bacteroidia	Bacteroidales	Prevotellaceae	Prevotella 9	unknown species	0	5.37663e-05	8.70236e-05		0.00140885	0.00163887		0.000976569	0.00120009		0.000492494	0.000629035
	Cluster_1029	Firmicutes	Clostridia	Clostridiales	Ruminococcaceae	[Eubacterium] coprostanoligenes group	unknown species	0	5.36124e-05	absent		0.000101955	5.58658e-05		8.68537e-05	5.70214e-05		0.000114469	8.03916e-05
	Cluster_1089	Deferribacteres	Deferribacteres	Deferribacterales	Deferribacteraceae	Mucispirillum	unknown species	0	5.35571e-05	2.36114e-05		0.000135847	0.00012688		7.01718e-05	6.47971e-05		3.41984e-05	5.01462e-05
	Cluster_3017	Firmicutes	Clostridia	Clostridiales	Ruminococcaceae	Ruminococcaceae UCG-014	unknown species	0	5.3468e-05	0.000292258		4.36172e-05	2.51925e-05		0.000118629	2.0174e-05		9.3879e-05	2.49321e-05
	Cluster_1152	Firmicutes	Clostridia	Clostridiales	Lachnospiraceae	Marvinbryantia	unknown species	0	5.32024e-05	1.56657e-05		9.8846e-05	0.000162351		5.9896e-05	6.00257e-05		0.000159558	0.000165693
	Cluster_1252	Firmicutes	Clostridia	Clostridiales	Clostridiaceae 1	Clostridium sensu stricto 1	unknown species	0	5.2663e-05	3.08224e-05		1.66576e-05	2.09959e-05		3.16335e-05	7.78007e-06		0.000361433	0.00021074
	Cluster_577	Bacteroidetes	Bacteroidia	Bacteroidales	Prevotellaceae	Prevotellaceae NK3B31 group	unknown species	0	5.23048e-05	3.0181e-06		0.000426208	0.000386691		0.000448554	0.000425062		0.000558043	0.000703646
	Cluster_984	Bacteroidetes	Bacteroidia	Bacteroidales	Prevotellaceae	Alloprevotella	unknown species	0	5.19502e-05	2.60291e-05		0.000332004	0.000246328		0.000113242	7.9443e-05		7.30527e-05	0.000139757
	Cluster_1102	Spirochaetes	Spirochaetia	Spirochaetales	Spirochaetaceae	Treponema 2	unknown species	0	5.18501e-05	2.5963e-06		0.000160418	0.000166232		0.000118217	3.01347e-05		2.10927e-05	3.08444e-05
	Cluster_738	Fibrobacteres	Fibrobacteria	Fibrobacterales	Fibrobacteraceae	Fibrobacter	unknown species	0	5.08756e-05	1.11763e-05		0.000240981	0.000465152		0.000126144	0.000155209		0.000164361	0.000113272
	Cluster_563	Firmicutes	Clostridia	Clostridiales	Clostridiales vadinBB60 group	unknown genus	unknown species	0	5.08487e-05	0.000852745		7.64151e-05	0.00024599		8.21389e-06	6.86462e-05		0.000419621	0.000669994
	Cluster_262	Firmicutes	Clostridia	Clostridiales	Lachnospiraceae	[Eubacterium] eligens group	unknown species	0	5.07976e-05	6.44931e-05		0.00112279	0.000935938		0.000657713	0.00052966		0.000154428	0.000149543
	Cluster_1164	Fibrobacteres	Fibrobacteria	Fibrobacterales	Fibrobacteraceae	Fibrobacter	unknown species	0	5.03397e-05	4.50703e-05		0.000102457	8.04706e-05		5.72027e-05	5.04118e-05		0.00012845	0.000112843
	Cluster_1160	Firmicutes	Clostridia	Clostridiales	Lachnospiraceae	unknown genus	unknown species	0	5.02095e-05	2.43367e-05		0.00030017	2.95983e-05		3.18998e-05	3.44147e-05		0.000133696	0.000123025
	Cluster_1003	Firmicutes	Clostridia	Clostridiales	Ruminococcaceae	unknown genus	unknown species	0	4.95186e-05	1.72808e-05		0.000145901	0.000137041		8.97721e-05	4.70634e-05		5.53136e-05	9.92489e-05
	Cluster_934	Bacteroidetes	Bacteroidia	Bacteroidales	Prevotellaceae	Prevotella 1	unknown species	0	4.89252e-05	1.98247e-05		0.000173568	0.000202078		0.000175366	0.000145788		9.84892e-05	9.96797e-05
	Cluster_696	Firmicutes	Clostridia	Clostridiales	Lachnospiraceae	Dorea	unknown species	0	4.866e-05	3.03215e-05		0.000258333	0.00018615		0.00011616	8.40749e-05		0.000274492	0.000180831
	Cluster_658	Firmicutes	Clostridia	Clostridiales	Ruminococcaceae	Ruminococcaceae UCG-014	unknown species	0	4.84869e-05	absent		7.87722e-05	9.54668e-05		2.36645e-05	1.61286e-05		0.000618923	0.00046911
	Cluster_310	Firmicutes	Clostridia	Clostridiales	Ruminococcaceae	Ruminococcus 1	unknown species	0	4.83112e-05	3.05129e-05		0.00029466	0.000355185		0.000533905	0.000505502		0.000709643	0.000748669
	Cluster_519	Firmicutes	Clostridia	Clostridiales	Clostridiales vadinBB60 group	unknown genus	unknown species	0	4.82006e-05	5.80809e-05		0.000190629	0.000183469		0.000488707	0.000237528		0.000146628	0.000127252
	Cluster_1861	Firmicutes	Clostridia	Clostridiales	Ruminococcaceae	Ruminococcaceae NK4A214 group	unknown species	0	4.74724e-05	9.37313e-05		6.46659e-05	9.91918e-05		3.55959e-05	2.95073e-05		0.000164028	0.000150584
	Cluster_902	Bacteroidetes	Bacteroidia	Bacteroidales	Prevotellaceae	unknown genus	unknown species	0	4.70098e-05	1.58185e-05		0.000138876	0.000110296		0.000135517	9.91503e-05		8.78021e-05	6.28873e-05
	Cluster_407	Firmicutes	Clostridia	Clostridiales	Lachnospiraceae	Lachnospiraceae UCG-001	unknown species	0	4.69531e-05	2.14901e-05		0.000570258	0.000308522		0.000741064	0.000552537		0.000238356	0.00024514
	Cluster_1161	Firmicutes	Clostridia	Clostridiales	Ruminococcaceae	Ruminococcus 1	unknown species	0	4.67181e-05	1.61493e-05		4.34626e-05	7.01066e-05		8.92338e-05	1.23368e-05		0.000210373	0.00018772
	Cluster_906	Bacteroidetes	Bacteroidia	Bacteroidales	Prevotellaceae	Prevotellaceae NK3B31 group	unknown species	0	4.60075e-05	7.32533e-06		4.00357e-05	0.000268143		0.000127041	0.000448949		0.000149288	0.000118331
	Cluster_1396	Bacteroidetes	Bacteroidia	Bacteroidales	Prevotellaceae	Prevotella 9	unknown species	0	4.58137e-05	1.42514e-06		0.000216214	0.000286072		0.000184862	0.000175468		0.000191939	0.000241187
	Cluster_791	Bacteroidetes	Bacteroidia	Bacteroidales	Prevotellaceae	Prevotella 9	unknown species	0	4.53951e-05	1.64013e-05		0.000134705	0.000165986		0.000383072	0.000370009		0.000209867	0.000318177
	Cluster_507	Firmicutes	Clostridia	Clostridiales	Ruminococcaceae	Ruminococcaceae UCG-010	unknown species	0	4.52606e-05	2.69392e-05		0.00033829	0.000289103		0.000265357	0.000400181		0.00017845	0.000208072
	Cluster_736	Firmicutes	Clostridia	Clostridiales	Ruminococcaceae	Oscillibacter	unknown species	0	4.5189e-05	2.48771e-05		0.000157811	0.000162625		0.00014126	0.000144686		0.000218967	0.000258187
	Cluster_501	Bacteroidetes	Bacteroidia	Bacteroidales	Prevotellaceae	Prevotella 9	unknown species	0	4.4974e-05	1.65741e-05		0.000375128	0.000362126		0.000235816	0.000207438		0.000301503	0.00030177
	Cluster_421	Firmicutes	Clostridia	Clostridiales	Lachnospiraceae	Coprococcus 2	unknown species	0	4.48566e-05	5.64249e-06		0.000363562	0.000445293		0.000790182	0.000548969		0.000455274	0.000609426
	Cluster_223	Bacteroidetes	Bacteroidia	Bacteroidales	Prevotellaceae	unknown genus	unknown species	0	4.44898e-05	3.53359e-05		0.00158275	0.00129501		0.000936013	0.000832047		0.000803928	0.000837911
	Cluster_1837	Bacteroidetes	Bacteroidia	Bacteroidales	Prevotellaceae	Prevotellaceae NK3B31 group	unknown species	0	4.44084e-05	1.07067e-05		0.000183724	0.000150983		5.9455e-05	6.18322e-05		0.000120262	0.000120367
	Cluster_1673	Firmicutes	Clostridia	Clostridiales	Lachnospiraceae	Oribacterium	unknown species	0	4.4319e-05	3.32272e-05		0.000162722	0.000180332		0.000183356	0.000136593		0.000423182	0.000366289
	Cluster_1529	Bacteroidetes	Bacteroidia	Bacteroidales	Prevotellaceae	Prevotella 9	unknown species	0	4.41772e-05	4.21562e-05		0.000211903	0.000244837		0.000129252	0.000123974		0.000333778	0.00028066
	Cluster_177	Firmicutes	Clostridia	Clostridiales	Lachnospiraceae	unknown genus	unknown species	0	4.35573e-05	4.39282e-07		0.00155179	0.00123087		0.0011692	0.00114137		0.000445823	0.00060819
	Cluster_1247	Firmicutes	Clostridia	Clostridiales	Ruminococcaceae	Ruminococcaceae NK4A214 group	unknown species	0	4.30042e-05	4.36834e-05		0.00017984	4.37776e-05		2.02576e-05	4.58799e-05		0.000180103	0.000199359
	Cluster_443	Firmicutes	Clostridia	Clostridiales	Lachnospiraceae	unknown genus	unknown species	0	4.28538e-05	2.88017e-05		0.000514912	0.000468071		0.000325144	0.000297534		0.000108294	9.55314e-05
	Cluster_604	Bacteroidetes	Bacteroidia	Bacteroidales	Prevotellaceae	Prevotella 9	unknown species	0	4.26838e-05	2.31117e-05		0.000623401	0.000840854		0.000703566	0.000668666		0.000351914	0.000388255
	Cluster_5724	Firmicutes	Bacilli	Lactobacillales	Streptococcaceae	Streptococcus	unknown species	0	4.26691e-05	4.09068e-05		5.69187e-05	3.56253e-05		7.42877e-05	8.39945e-05		0.000137207	0.000123385
	Cluster_1082	Firmicutes	Clostridia	Clostridiales	Ruminococcaceae	Ruminococcaceae UCG-010	unknown species	0	4.26533e-05	3.19151e-05		2.96685e-05	2.37332e-05		2.80227e-05	2.36105e-05		0.000288973	0.000410426
	Cluster_673	Firmicutes	Clostridia	Clostridiales	Ruminococcaceae	Ruminiclostridium 6	unknown species	0	4.25356e-05	2.14141e-05		0.000146679	0.000207832		0.000480117	0.000787266		0.000340257	0.000387981
	Cluster_2120	Firmicutes	Bacilli	Lactobacillales	Lactobacillaceae	Lactobacillus	unknown species	0	4.09578e-05	3.56367e-05		0.000214429	0.000211584		7.10058e-05	4.40061e-05		0.000139686	0.000156571
	Cluster_281	Firmicutes	Clostridia	Clostridiales	Ruminococcaceae	Ruminococcaceae UCG-014	unknown species	0	3.98147e-05	1.95378e-05		0.000974714	0.00139451		0.000527556	0.000888971		4.28476e-05	1.05934e-05
	Cluster_967	Firmicutes	Clostridia	Clostridiales	Ruminococcaceae	Ruminococcaceae UCG-014	unknown species	0	3.98117e-05	5.94061e-05		0.000104899	0.000210054		0.000327979	0.000363399		6.07018e-05	7.20407e-05
	Cluster_629	Bacteroidetes	Bacteroidia	Bacteroidales	Prevotellaceae	Prevotella 9	unknown species	0	3.98074e-05	1.98151e-05		0.000669695	0.000764442		0.000809225	0.000833727		0.000348737	0.000346167
	Cluster_279	Bacteroidetes	Bacteroidia	Bacteroidales	Prevotellaceae	Prevotella 9	unknown species	0	3.96432e-05	7.9643e-06		0.00110431	0.00113143		0.00119436	0.000884995		0.00101366	0.000992021
	Cluster_439	Bacteroidetes	Bacteroidia	Bacteroidales	Prevotellaceae	Prevotella 1	unknown species	0	3.95168e-05	6.52496e-06		0.000625623	0.000697838		0.000513447	0.000610719		0.000321427	0.000324021
	Cluster_942	Bacteroidetes	Bacteroidia	Bacteroidales	Prevotellaceae	Prevotella 1	unknown species	0	3.94497e-05	5.4751e-06		0.000182807	0.000157398		6.58674e-05	0.00012501		7.99897e-05	7.71087e-05
	Cluster_30	Bacteroidetes	Bacteroidia	Bacteroidales	Prevotellaceae	Prevotella 9	unknown species	0	3.93287e-05	8.71637e-05		0.00540452	0.00612624		0.00472974	0.00559343		0.000995546	0.000547723
	Cluster_1567	Firmicutes	Clostridia	Clostridiales	Ruminococcaceae	Oscillospira	unknown species	0	3.93024e-05	5.60665e-05		1.38747e-05	6.40352e-06		1.71614e-05	1.2431e-06		0.000290119	0.000379381
	Cluster_958	Bacteroidetes	Bacteroidia	Bacteroidales	Prevotellaceae	Prevotella 9	unknown species	0	3.92432e-05	3.95292e-06		0.000158346	0.000209188		0.000156331	0.000122879		0.00010307	8.14856e-05
	Cluster_672	Firmicutes	Clostridia	Clostridiales	Ruminococcaceae	Ruminococcus 1	unknown species	0	3.91966e-05	2.46703e-05		9.9113e-05	8.71336e-05		0.000180852	0.000188469		0.000218704	0.000186217
	Cluster_1202	Firmicutes	Clostridia	Clostridiales	Lachnospiraceae	unknown genus	unknown species	0	3.87326e-05	5.30953e-06		0.000142042	9.37956e-05		7.0582e-05	6.82811e-05		5.00402e-05	2.65653e-05
	Cluster_276	Firmicutes	Clostridia	Clostridiales	Lachnospiraceae	Lachnospiraceae NK4A136 group	gut metagenome	0	3.85558e-05	4.04887e-05		0.000631906	0.000841937		0.00091983	0.00132675		0.00067759	0.00071484
	Cluster_3498	Bacteroidetes	Bacteroidia	Bacteroidales	Prevotellaceae	Prevotella 9	unknown species	0	3.77612e-05	1.68217e-05		0.000155987	0.000162442		8.48601e-05	7.09461e-05		0.000124501	0.000128011
	Cluster_1290	Firmicutes	Clostridia	Clostridiales	Lachnospiraceae	Acetitomaculum	unknown species	0	3.74658e-05	1.71133e-05		7.77109e-05	0.000102157		3.86843e-05	4.13772e-05		0.00029128	0.000342275
	Cluster_602	Firmicutes	Clostridia	Clostridiales	Ruminococcaceae	Ruminococcaceae UCG-014	unknown species	0	3.74591e-05	absent		0.000145518	5.67355e-05		7.86823e-05	0.00017717		0.000531484	0.000219215
	Cluster_581	Firmicutes	Clostridia	Clostridiales	Ruminococcaceae	[Eubacterium] coprostanoligenes group	unknown species	0	3.72986e-05	absent		0.000229697	0.000297439		0.000177381	0.000202209		0.000184553	0.000104853
	Cluster_914	Firmicutes	Clostridia	Clostridiales	Lachnospiraceae	[Eubacterium] xylanophilum group	unknown species	0	3.71459e-05	1.77742e-05		4.47162e-05	9.05351e-05		8.2978e-05	6.16781e-05		0.00038967	0.000345119
	Cluster_214	Bacteroidetes	Bacteroidia	Bacteroidales	Prevotellaceae	Prevotella 9	unknown species	0	3.71058e-05	4.41345e-05		0.00123094	0.00154258		0.000976468	0.00102713		0.000704742	0.000716204
	Cluster_1962	Firmicutes	Clostridia	Clostridiales	Ruminococcaceae	Ruminococcaceae UCG-014	unknown species	0	3.69272e-05	5.22305e-05		6.34459e-06	4.08415e-06		3.19796e-05	5.84015e-05		0.000162005	0.00015374
	Cluster_1144	Firmicutes	Clostridia	Clostridiales	Lachnospiraceae	Blautia	unknown species	0	3.68564e-05	6.47991e-06		0.000115239	0.000118186		5.98284e-05	5.42235e-05		0.000239935	0.000168093
	Cluster_1380	Bacteroidetes	Bacteroidia	Bacteroidales	Prevotellaceae	Prevotella 9	unknown species	0	3.67524e-05	1.94705e-05		0.000205358	0.000235969		0.00010312	0.000105629		0.000124398	0.000119513
	Cluster_814	Bacteroidetes	Bacteroidia	Bacteroidales	Prevotellaceae	Prevotella 9	unknown species	0	3.66205e-05	absent		0.000229293	0.000305458		0.000240612	0.000257623		0.000222499	0.000270377
	Cluster_2357	Firmicutes	Clostridia	Clostridiales	Ruminococcaceae	Ruminococcaceae NK4A214 group	unknown species	0	3.66113e-05	3.91735e-05		3.87254e-05	5.31664e-05		5.07753e-05	4.96491e-05		0.000341294	0.000372908
	Cluster_799	Bacteroidetes	Bacteroidia	Bacteroidales	Prevotellaceae	Prevotella 9	unknown species	0	3.59598e-05	absent		0.000408563	0.000411654		0.000240627	0.00023162		0.000282224	0.000167247
	Cluster_1969	Bacteroidetes	Bacteroidia	Bacteroidales	Prevotellaceae	Prevotella 9	unknown species	0	3.541e-05	1.91639e-05		0.000220226	0.000198701		0.000165901	7.01728e-05		0.000109138	0.000107758
	Cluster_841	Bacteroidetes	Bacteroidia	Bacteroidales	Prevotellaceae	Prevotella 2	unknown species	0	3.52978e-05	1.7082e-05		0.000211236	0.000162709		0.000147842	0.000128798		5.28629e-05	6.8834e-05
	Cluster_1159	Firmicutes	Clostridia	Clostridiales	Ruminococcaceae	Ruminococcaceae UCG-014	unknown species	0	3.51331e-05	4.12165e-05		7.37831e-05	0.000119988		0.000213468	0.000141538		0.000106533	0.000139044
	Cluster_1844	Firmicutes	Bacilli	Lactobacillales	Streptococcaceae	Streptococcus	unknown species	0	3.4089e-05	4.57335e-05		5.84378e-05	3.07103e-05		0.000168937	0.000357225		0.00127117	0.00123452
	Cluster_901	Bacteroidetes	Bacteroidia	Bacteroidales	Prevotellaceae	Prevotellaceae UCG-001	unknown species	0	3.39437e-05	1.40461e-05		0.000124907	6.83924e-05		4.98931e-05	3.45844e-05		0.000632145	0.000612201
	Cluster_671	Bacteroidetes	Bacteroidia	Bacteroidales	Prevotellaceae	Prevotellaceae NK3B31 group	unknown species	0	3.37712e-05	1.27845e-05		0.000397335	0.000528007		0.000494732	0.000539243		0.000550752	0.00063581
	Cluster_2050	Firmicutes	Clostridia	Clostridiales	Lachnospiraceae	Roseburia	unknown species	0	3.35996e-05	3.54708e-05		4.4771e-05	4.87356e-05		9.98845e-05	8.04211e-05		0.000108547	0.000156263
	Cluster_2515	Bacteroidetes	Bacteroidia	Bacteroidales	Prevotellaceae	Prevotella 9	unknown species	0	3.3279e-05	6.52378e-05		0.000211127	0.000322055		0.000213019	0.000186348		8.16307e-05	0.000146539
	Cluster_362	Proteobacteria	Gammaproteobacteria	Aeromonadales	Succinivibrionaceae	Succinivibrio	unknown species	0	3.30507e-05	1.28376e-05		0.000362819	0.000381102		0.000488162	0.000375303		0.000242265	0.000199873
	Cluster_2017	Firmicutes	Clostridia	Clostridiales	Lachnospiraceae	Roseburia	unknown species	0	3.19576e-05	9.15559e-06		6.27095e-05	0.000106381		8.3574e-05	7.06601e-05		6.80296e-05	6.7247e-05
	Cluster_1341	Bacteroidetes	Bacteroidia	Bacteroidales	Prevotellaceae	Prevotella 9	unknown species	0	3.19471e-05	8.0086e-06		6.37002e-05	5.56362e-05		4.22095e-05	3.40656e-05		0.000363041	0.000346131
	Cluster_1248	Bacteroidetes	Bacteroidia	Bacteroidales	Muribaculaceae	unknown genus	unknown species	0	3.16901e-05	9.17972e-06		0.000165604	0.000112025		5.54857e-05	4.38998e-05		3.31625e-05	3.03549e-05
	Cluster_1765	Bacteroidetes	Bacteroidia	Bacteroidales	Prevotellaceae	Prevotella 9	unknown species	0	3.15525e-05	absent		0.000217828	9.93183e-05		5.80888e-05	5.60359e-05		4.54138e-05	4.6067e-05
	Cluster_880	Bacteroidetes	Bacteroidia	Bacteroidales	Prevotellaceae	unknown genus	unknown species	0	3.12113e-05	3.70054e-05		0.000153119	8.66864e-05		0.000100321	9.09421e-05		5.48355e-05	5.86428e-05
	Cluster_769	Firmicutes	Clostridia	Clostridiales	Ruminococcaceae	Ruminococcaceae UCG-014	unknown species	0	3.08085e-05	2.36777e-05		0.000497507	0.000855034		0.000578147	0.000710406		0.000200182	0.000205288
	Cluster_628	Bacteroidetes	Bacteroidia	Bacteroidales	Prevotellaceae	Prevotella 9	unknown species	0	3.07657e-05	7.9643e-06		0.00046405	0.000507676		0.000365822	0.000484474		0.000425712	0.00037525
	Cluster_956	Bacteroidetes	Bacteroidia	Bacteroidales	Prevotellaceae	Prevotella 9	unknown species	0	3.05705e-05	2.5691e-05		0.000482574	0.000619111		0.000610625	0.000624746		0.000350849	0.000385246
	Cluster_606	Bacteroidetes	Bacteroidia	Bacteroidales	Prevotellaceae	Prevotella 9	unknown species	0	3.04772e-05	9.03853e-06		0.000307026	0.000341721		0.000351902	0.000396645		0.000206922	0.000141903
	Cluster_758	Firmicutes	Clostridia	Clostridiales	Ruminococcaceae	Ruminococcaceae UCG-005	unknown species	0	3.03832e-05	1.5737e-05		1.22465e-05	5.49453e-05		5.5752e-07	2.58897e-06		0.000752437	0.00160292
	Cluster_941	Firmicutes	Clostridia	Clostridiales	Lachnospiraceae	unknown genus	unknown species	0	3.03258e-05	4.11386e-05		0.000155161	0.000105506		9.8566e-05	0.00010752		7.59857e-05	0.000100186
	Cluster_1977	Bacteroidetes	Bacteroidia	Bacteroidales	Prevotellaceae	Prevotella 9	unknown species	0	2.98194e-05	6.49655e-06		9.97063e-05	7.63582e-05		4.6473e-05	5.86731e-05		6.37696e-05	9.50357e-05
	Cluster_1245	Bacteroidetes	Bacteroidia	Bacteroidales	Prevotellaceae	Prevotella 9	unknown species	0	2.98107e-05	4.73849e-06		0.000202962	0.000368707		0.000417672	0.000365345		0.000296319	0.000388203
	Cluster_2720	Firmicutes	Clostridia	Clostridiales	Ruminococcaceae	Subdoligranulum	unknown species	0	2.97919e-05	3.51465e-05		8.74838e-05	9.41103e-05		0.000126744	0.000119917		7.14306e-05	6.46416e-05
	Cluster_547	Bacteroidetes	Bacteroidia	Bacteroidales	Prevotellaceae	Prevotella 9	unknown species	0	2.96845e-05	9.17972e-06		0.000338419	0.00047752		0.000613831	0.000577143		0.000370808	0.000319902
	Cluster_550	Proteobacteria	Gammaproteobacteria	Aeromonadales	Succinivibrionaceae	Succinivibrio	unknown species	0	2.90332e-05	absent		1.17069e-06	1.56719e-06		0.00101554	7.93688e-05		4.48436e-05	7.63942e-05
	Cluster_1955	Firmicutes	Clostridia	Clostridiales	Lachnospiraceae	unknown genus	unknown species	0	2.88688e-05	2.33668e-05		0.000123263	0.000105743		0.000221935	0.000160507		0.000155441	0.000141823
	Cluster_1114	Firmicutes	Clostridia	Clostridiales	Ruminococcaceae	Ruminococcaceae UCG-008	unknown species	0	2.87375e-05	absent		1.83194e-05	absent		0.000106355	4.35342e-05		0.000240871	0.000324417
	Cluster_1043	Bacteroidetes	Bacteroidia	Bacteroidales	Prevotellaceae	Prevotella 2	unknown species	0	2.84565e-05	4.34443e-05		0.000233352	0.000343465		0.00019858	0.000168455		0.000123181	0.000170502
	Cluster_917	Proteobacteria	Deltaproteobacteria	Bradymonadales	unknown family	unknown genus	unknown species	0	2.84483e-05	9.75732e-05		0.000227387	3.07365e-05		5.94911e-05	3.0224e-05		0.000193805	0.00019772
	Cluster_704	Bacteroidetes	Bacteroidia	Bacteroidales	Prevotellaceae	Prevotella 9	unknown species	0	2.8252e-05	3.04219e-05		0.000154646	0.000252449		0.000243507	0.000222663		0.000179438	0.000176969
	Cluster_832	Bacteroidetes	Bacteroidia	Bacteroidales	Prevotellaceae	Prevotella 9	unknown species	0	2.79177e-05	4.67308e-05		0.000306323	0.000258894		0.000169032	0.00018644		4.56361e-05	7.68929e-05
	Cluster_1778	Bacteroidetes	Bacteroidia	Bacteroidales	Prevotellaceae	Prevotella 2	unknown species	0	2.78366e-05	1.4166e-05		0.000179755	0.000203246		0.000165949	0.000120105		9.67845e-05	0.00010736
	Cluster_502	Firmicutes	Clostridia	Clostridiales	Lachnospiraceae	unknown genus	unknown species	0	2.76406e-05	absent		0.000359313	0.000343488		0.000329522	0.000381062		0.000203135	0.000269092
	Cluster_515	Firmicutes	Clostridia	Clostridiales	Ruminococcaceae	Butyricicoccus	unknown species	0	2.76237e-05	absent		0.000142204	0.00010314		0.000163031	0.000130706		0.000537166	0.000438048
	Cluster_1197	Firmicutes	Bacilli	Lactobacillales	Lactobacillaceae	Lactobacillus	unknown species	0	2.70834e-05	3.06843e-05		9.58373e-05	0.000163435		2.00395e-05	6.43802e-06		5.4446e-05	0.000386744
	Cluster_1303	Bacteroidetes	Bacteroidia	Bacteroidales	Prevotellaceae	Prevotellaceae NK3B31 group	unknown species	0	2.701e-05	9.17972e-06		9.91012e-05	0.000117863		0.000191138	8.47154e-05		0.000118364	0.000173468
	Cluster_1151	Firmicutes	Clostridia	Clostridiales	Ruminococcaceae	Subdoligranulum	unknown species	0	2.69148e-05	2.75378e-05		0.000273328	0.000312909		0.000348484	0.000315707		0.000324126	0.000327623
	Cluster_315	Firmicutes	Clostridia	Clostridiales	Lachnospiraceae	Lachnospira	unknown species	0	2.68077e-05	6.82623e-05		0.00106191	0.00103892		0.000753088	0.00084915		0.000212719	0.000222627
	Cluster_50	Firmicutes	Negativicutes	Selenomonadales	Veillonellaceae	Dialister	unknown species	0	2.66249e-05	1.58669e-05		0.00323223	0.00774134		0.00876002	0.00562948		2.92897e-05	4.06312e-06
	Cluster_2863	Firmicutes	Clostridia	Clostridiales	Lachnospiraceae	Dorea	unknown species	0	2.65194e-05	8.21997e-06		7.07145e-05	9.35555e-05		9.42166e-05	6.59675e-05		9.77067e-05	0.000110777
	Cluster_1594	Firmicutes	Clostridia	Clostridiales	Ruminococcaceae	Ruminococcaceae UCG-010	unknown species	0	2.63424e-05	1.82913e-06		4.29545e-05	2.35871e-05		4.85821e-05	5.5631e-05		0.000466179	0.000854628
	Cluster_1294	Bacteroidetes	Bacteroidia	Bacteroidales	Prevotellaceae	Prevotella 9	unknown species	0	2.57531e-05	2.95268e-05		0.000248993	0.000400102		0.000210678	0.000233594		0.000118775	0.000197469
	Cluster_730	Firmicutes	Clostridia	Clostridiales	Lachnospiraceae	unknown genus	unknown species	0	2.57318e-05	7.85898e-06		0.000255923	0.000165107		0.000176629	0.000223654		9.65829e-05	6.19625e-05
	Cluster_807	Bacteroidetes	Bacteroidia	Bacteroidales	Prevotellaceae	Prevotella 9	unknown species	0	2.57315e-05	1.06191e-05		0.000239388	0.000283321		0.000286546	0.000303394		0.000318578	0.000230326
	Cluster_1123	Actinobacteria	Coriobacteriia	Coriobacteriales	Atopobiaceae	Olsenella	unknown species	0	2.55256e-05	4.19592e-06		0.000100415	8.32147e-05		7.0425e-05	5.30898e-05		0.000119024	8.90545e-05
	Cluster_684	Firmicutes	Clostridia	Clostridiales	Lachnospiraceae	unknown genus	unknown species	0	2.53843e-05	7.02242e-06		0.000265684	0.000215404		0.000202288	0.000173412		0.000267589	0.000216862
	Cluster_693	Firmicutes	Clostridia	Clostridiales	Ruminococcaceae	Ruminococcaceae UCG-014	unknown species	0	2.53609e-05	absent		0.000302631	0.000268922		7.53668e-05	9.02947e-05		0.000101706	8.68706e-05
	Cluster_436	Bacteroidetes	Bacteroidia	Bacteroidales	Prevotellaceae	Prevotellaceae NK3B31 group	unknown species	0	2.53199e-05	4.06806e-06		0.000351741	0.000726473		0.000499822	0.000730068		0.000285564	0.000274529
	Cluster_1058	Firmicutes	Clostridia	Clostridiales	Ruminococcaceae	unknown genus	unknown species	0	2.51545e-05	1.87447e-05		5.74831e-05	8.40696e-05		0.000131945	0.000146501		4.90677e-05	4.2066e-05
	Cluster_978	Proteobacteria	Deltaproteobacteria	Bradymonadales	unknown family	unknown genus	unknown species	0	2.51458e-05	6.93431e-05		0.000262542	2.80086e-05		7.98112e-05	3.00512e-05		0.000244703	0.000237169
	Cluster_1214	Firmicutes	Clostridia	Clostridiales	Ruminococcaceae	unknown genus	unknown species	0	2.49755e-05	1.06612e-05		3.11375e-05	2.81735e-05		2.77446e-05	2.97424e-05		0.000291692	0.000312184
	Cluster_1179	Bacteroidetes	Bacteroidia	Bacteroidales	Prevotellaceae	Prevotella 9	unknown species	0	2.48849e-05	absent		7.33884e-05	0.000222774		0.000129211	0.00014004		5.48094e-05	0.000100223
	Cluster_718	Firmicutes	Clostridia	Clostridiales	Lachnospiraceae	Lachnospira	unknown species	0	2.41989e-05	4.68915e-06		0.000271134	0.000285229		0.000137588	6.05552e-05		5.91825e-05	8.24841e-05
	Cluster_1255	Firmicutes	Clostridia	Clostridiales	Ruminococcaceae	Ruminococcus 2	unknown species	0	2.39933e-05	2.65477e-06		0.000149267	0.000236067		1.45019e-05	1.57436e-05		4.33885e-05	2.03401e-05
	Cluster_447	Firmicutes	Clostridia	Clostridiales	Lachnospiraceae	Lachnospiraceae NK4A136 group	unknown species	0	2.39266e-05	1.82785e-05		0.000651433	0.000767045		0.0004554	0.000453808		0.000128312	0.000145066
	Cluster_703	Proteobacteria	Gammaproteobacteria	Aeromonadales	Succinivibrionaceae	Succinivibrio	unknown species	0	2.37415e-05	2.86372e-05		0.000485979	0.000717545		0.000373109	0.00027211		5.35218e-05	6.16177e-05
	Cluster_2033	Bacteroidetes	Bacteroidia	Bacteroidales	Prevotellaceae	unknown genus	unknown species	0	2.35573e-05	3.95024e-05		0.000103022	6.66531e-05		7.19704e-05	9.15553e-05		2.03087e-05	2.06851e-05
	Cluster_857	Firmicutes	Clostridia	Clostridiales	Ruminococcaceae	unknown genus	unknown species	0	2.3515e-05	6.03664e-06		0.000113984	0.000266272		6.09211e-05	6.54586e-05		0.000245958	0.000161615
	Cluster_1276	Bacteroidetes	Bacteroidia	Bacteroidales	Prevotellaceae	Alloprevotella	unknown species	0	2.34778e-05	3.6302e-05		0.000173455	0.00010883		4.20152e-05	5.19572e-05		2.2658e-05	3.77966e-05
	Cluster_2528	Firmicutes	Clostridia	Clostridiales	Ruminococcaceae	Ruminococcaceae UCG-014	unknown species	0	2.334e-05	absent		9.12413e-05	0.000135623		0.000120747	9.79485e-05		8.72575e-05	6.65692e-05
	Cluster_594	Bacteroidetes	Bacteroidia	Bacteroidales	Prevotellaceae	Prevotella 9	unknown species	0	2.29359e-05	2.63696e-05		0.000450047	0.00093881		0.00118335	0.00121118		0.000529299	0.000601617
	Cluster_1970	Firmicutes	Clostridia	Clostridiales	Ruminococcaceae	Ruminococcaceae UCG-010	unknown species	0	2.26905e-05	3.65826e-06		1.93663e-05	2.36287e-05		2.76187e-05	3.12831e-05		0.000369586	0.00070748
	Cluster_795	Bacteroidetes	Bacteroidia	Bacteroidales	Prevotellaceae	Prevotella 9	unknown species	0	2.22353e-05	1.42477e-05		0.000236759	0.00045057		0.00034087	0.000253696		0.000224163	0.000206753
	Cluster_268	Firmicutes	Clostridia	Clostridiales	Lachnospiraceae	Lachnospiraceae NK4A136 group	unknown species	0	2.21353e-05	1.06191e-05		0.000760825	0.000714343		0.000788614	0.000878484		0.000825286	0.000839267
	Cluster_2211	Bacteroidetes	Bacteroidia	Bacteroidales	Prevotellaceae	Prevotella 9	unknown species	0	2.18982e-05	2.23926e-05		9.16313e-05	0.000109476		0.000107294	0.000112627		4.95661e-05	3.38437e-05
	Cluster_1224	Firmicutes	Clostridia	Clostridiales	Ruminococcaceae	Ruminococcaceae UCG-013	unknown species	0	2.17018e-05	1.05524e-05		8.71666e-05	4.98468e-05		5.90476e-05	4.61987e-05		0.000108149	7.13333e-05
	Cluster_529	Bacteroidetes	Bacteroidia	Bacteroidales	Prevotellaceae	Prevotella 9	unknown species	0	2.05873e-05	2.33076e-05		0.000431829	0.000538287		0.000256679	0.000282232		0.00015836	0.000166197
	Cluster_1859	Bacteroidetes	Bacteroidia	Bacteroidales	Prevotellaceae	Prevotella 9	unknown species	0	2.03051e-05	8.32914e-06		8.72011e-05	7.7329e-05		9.76273e-05	0.000110004		6.13417e-05	2.40764e-05
	Cluster_1741	Firmicutes	Clostridia	Clostridiales	Ruminococcaceae	Ruminococcaceae UCG-014	unknown species	0	2.02041e-05	2.70708e-05		0.000155833	0.000247257		0.000219421	0.000202202		0.000115377	0.000195879
	Cluster_1004	Firmicutes	Clostridia	Clostridiales	Ruminococcaceae	Ruminococcaceae UCG-002	unknown species	0	1.99802e-05	7.61829e-05		8.21678e-06	0.000271983		1.66647e-06	2.58897e-06		0.000539975	0.000597622
	Cluster_218	Firmicutes	Clostridia	Clostridiales	Ruminococcaceae	Ruminococcaceae UCG-014	unknown species	0	1.99018e-05	2.7461e-05		0.000907636	0.00120029		0.000846231	0.00269088		0.000423035	0.000386157
	Cluster_10	Bacteroidetes	Bacteroidia	Bacteroidales	Prevotellaceae	unknown genus	unknown species	0	1.98212e-05	4.92272e-05		0.00889359	0.0123701		0.0173386	0.0136049		0.00570638	0.00499978
	Cluster_363	Bacteroidetes	Bacteroidia	Bacteroidales	Prevotellaceae	Prevotella 9	unknown species	0	1.98135e-05	1.40107e-05		0.00065717	0.000807092		0.000714638	0.000588937		0.00045782	0.000515716
	Cluster_478	Bacteroidetes	Bacteroidia	Bacteroidales	Prevotellaceae	Prevotella 9	unknown species	0	1.93801e-05	5.67507e-05		0.000764565	0.000987761		0.000402342	0.000469187		0.00022375	0.00028315
	Cluster_2540	Firmicutes	Clostridia	Clostridiales	Ruminococcaceae	Ruminococcaceae UCG-010	unknown species	0	1.91318e-05	9.57369e-06		1.1602e-05	1.23678e-05		1.11348e-05	3.0575e-05		0.000339048	0.000636174
	Cluster_570	Bacteroidetes	Bacteroidia	Bacteroidales	Prevotellaceae	Prevotella 9	unknown species	0	1.91316e-05	1.75053e-05		0.00035579	0.000621191		0.000829042	0.000749823		0.000490263	0.000634701
	Cluster_559	Bacteroidetes	Bacteroidia	Bacteroidales	Prevotellaceae	Prevotellaceae NK3B31 group	unknown species	0	1.89442e-05	2.23462e-05		0.000378874	0.000550818		0.000628744	0.000512242		0.000462664	0.000512517
	Cluster_1098	Firmicutes	Clostridia	Clostridiales	Ruminococcaceae	Oscillospira	unknown species	0	1.86665e-05	9.20784e-06		6.77812e-05	0.000105037		5.55932e-05	4.52142e-05		0.00024009	0.000255403
	Cluster_982	Firmicutes	Clostridia	Clostridiales	Ruminococcaceae	Ruminococcaceae UCG-005	unknown species	0	1.86033e-05	7.71143e-05		6.19986e-05	9.87185e-05		5.99047e-05	7.02056e-05		0.000345193	0.000459314
	Cluster_1223	Firmicutes	Clostridia	Clostridiales	Ruminococcaceae	Ruminococcaceae UCG-010	unknown species	0	1.82589e-05	6.52315e-06		4.7213e-05	5.46332e-05		7.97456e-05	6.3433e-05		0.000163033	0.00012101
	Cluster_1033	Bacteroidetes	Bacteroidia	Bacteroidales	Prevotellaceae	Prevotella 9	unknown species	0	1.82528e-05	absent		0.00023598	0.00030254		0.000233386	0.000260724		0.000304271	0.000288763
	Cluster_888	Firmicutes	Clostridia	Clostridiales	Family XIII	Family XIII AD3011 group	unknown species	0	1.80897e-05	7.03054e-06		5.55467e-05	3.20102e-05		7.72852e-05	7.54265e-05		0.000255593	0.000334647
	Cluster_843	Firmicutes	Clostridia	Clostridiales	Ruminococcaceae	Ruminiclostridium 9	unknown species	0	1.80541e-05	absent		0.000144563	0.00011242		8.21788e-05	0.000102955		0.000114423	0.000130448
	Cluster_512	Firmicutes	Bacilli	Lactobacillales	Streptococcaceae	Streptococcus	unknown species	0	1.79292e-05	1.53144e-05		4.28764e-05	2.04635e-05		0.000113251	0.000121357		0.000809788	0.000525932
	Cluster_1668	Firmicutes	Clostridia	Clostridiales	Lachnospiraceae	[Eubacterium] ruminantium group	unknown species	0	1.78626e-05	9.1333e-07		0.000117517	0.000151566		0.000159987	0.000108016		0.000214512	0.00017609
	Cluster_788	Firmicutes	Clostridia	Clostridiales	Lachnospiraceae	Roseburia	unknown species	0	1.76797e-05	2.80482e-06		0.000150992	0.000180822		0.00029666	0.000210213		0.000270754	0.000216125
	Cluster_452	Bacteroidetes	Bacteroidia	Bacteroidales	Prevotellaceae	Prevotella 9	unknown species	0	1.74617e-05	1.06191e-05		0.00037606	0.000533799		0.000757489	0.000948955		0.000829401	0.000881692
	Cluster_683	Bacteroidetes	Bacteroidia	Bacteroidales	unknown family	unknown genus	unknown species	0	1.71698e-05	1.61442e-05		0.000442191	0.000524925		0.000160388	0.000198693		0.000131944	0.000131305
	Cluster_496	Firmicutes	Clostridia	Clostridiales	Lachnospiraceae	Blautia	unknown species	0	1.71377e-05	4.6331e-05		0.000160474	0.000185993		0.000367531	0.000290169		0.000687915	0.00103958
	Cluster_494	Firmicutes	Clostridia	Clostridiales	Ruminococcaceae	Ruminococcaceae UCG-014	unknown species	0	1.65978e-05	9.31323e-06		0.000247942	0.000172245		0.000962082	0.000810243		0.000364201	0.000556703
	Cluster_535	Bacteroidetes	Bacteroidia	Bacteroidales	Prevotellaceae	Prevotellaceae NK3B31 group	unknown species	0	1.65526e-05	absent		0.000362302	0.000386847		0.000503605	0.000472624		0.000496063	0.000646717
	Cluster_1746	Firmicutes	Clostridia	Clostridiales	Lachnospiraceae	Blautia	unknown species	0	1.65439e-05	7.96902e-07		7.49591e-05	7.81745e-05		7.9507e-05	7.89314e-05		0.000121106	0.000127505
	Cluster_449	Bacteroidetes	Bacteroidia	Bacteroidales	Prevotellaceae	Alloprevotella	unknown species	0	1.64371e-05	1.91797e-05		0.000547307	0.000539916		0.000245066	0.000271002		0.000144266	0.000174589
	Cluster_710	Firmicutes	Clostridia	Clostridiales	Lachnospiraceae	Lachnoclostridium	unknown species	0	1.63962e-05	1.02914e-05		0.000192318	8.85077e-05		0.000205426	0.000159601		0.000236036	0.000150971
	Cluster_250	Firmicutes	Clostridia	Clostridiales	Ruminococcaceae	Ruminococcaceae NK4A214 group	unknown species	0	1.61484e-05	9.20834e-06		0.00163716	0.00161116		0.000190071	0.000189842		0.000865649	0.000435939
	Cluster_480	Bacteroidetes	Bacteroidia	Bacteroidales	Prevotellaceae	Alloprevotella	unknown species	0	1.60405e-05	3.36136e-05		0.000477274	0.000561064		0.000221081	0.000263711		0.000105826	0.000119359
	Cluster_556	Firmicutes	Bacilli	Lactobacillales	Streptococcaceae	Streptococcus	unknown species	0	1.58627e-05	1.90835e-05		4.56196e-05	1.81944e-05		0.000110138	0.000110114		0.000714987	0.000462603
	Cluster_1182	Firmicutes	Clostridia	Clostridiales	Lachnospiraceae	unknown genus	unknown species	0	1.55868e-05	5.78205e-06		0.000142447	0.000285605		0.000175199	0.000122528		0.000220592	0.000252585
	Cluster_743	Bacteroidetes	Bacteroidia	Bacteroidales	Prevotellaceae	Prevotella 7	unknown species	0	1.54578e-05	1.61241e-05		0.000222829	0.000205847		0.000322656	0.000346162		0.000164099	9.41179e-05
	Cluster_1056	Bacteroidetes	Bacteroidia	Bacteroidales	Prevotellaceae	Prevotella 9	unknown species	0	1.51964e-05	2.065e-05		0.000214705	0.000367612		0.000378259	0.000358459		0.000138749	0.000137159
	Cluster_116	Bacteroidetes	Bacteroidia	Bacteroidales	Prevotellaceae	Prevotella 9	unknown species	0	1.51726e-05	3.66346e-05		0.00167696	0.00139915		0.0013783	0.00138892		0.00158899	0.00166494
	Cluster_353	Firmicutes	Negativicutes	Selenomonadales	Veillonellaceae	Mitsuokella	unknown species	0	1.51372e-05	5.30953e-06		7.04385e-05	0.000384659		0.00140401	0.00105986		0.000103452	2.78919e-05
	Cluster_2458	Firmicutes	Clostridia	Clostridiales	Ruminococcaceae	Subdoligranulum	unknown species	0	1.49609e-05	1.18164e-05		5.46143e-05	7.25973e-05		0.000106667	0.000123541		6.34359e-05	7.96177e-05
	Cluster_627	Firmicutes	Bacilli	Lactobacillales	Lactobacillaceae	Lactobacillus	unknown species	0	1.48362e-05	6.85238e-06		0.000291751	0.000364433		0.000107179	3.37025e-05		0.000192241	0.000199141
	Cluster_830	Bacteroidetes	Bacteroidia	Bacteroidales	Prevotellaceae	Prevotella 9	unknown species	0	1.46111e-05	absent		0.000248435	0.00029917		0.00044762	0.000438314		0.000438622	0.000511779
	Cluster_2351	Bacteroidetes	Bacteroidia	Bacteroidales	Prevotellaceae	Prevotella 9	unknown species	0	1.46084e-05	4.641e-05		9.38811e-05	9.17062e-05		6.57472e-05	6.42903e-05		0.000135733	0.00013044
	Cluster_1253	Bacteroidetes	Bacteroidia	Bacteroidales	Prevotellaceae	Prevotellaceae NK3B31 group	unknown species	0	1.42844e-05	4.28437e-06		0.000125931	0.000197479		0.000182194	0.000251886		0.000302932	0.000315785
	Cluster_99	Bacteroidetes	Bacteroidia	Bacteroidales	Prevotellaceae	Prevotella 9	unknown species	0	1.41822e-05	7.79619e-05		0.00348502	0.00357326		0.00481888	0.00524747		0.00231471	0.00158408
	Cluster_1147	Firmicutes	Clostridia	Clostridiales	Lachnospiraceae	[Eubacterium] eligens group	unknown species	0	1.38133e-05	1.64234e-05		0.000251425	0.000229649		0.000269906	0.000279786		0.000174839	0.000291772
	Cluster_896	Firmicutes	Clostridia	Clostridiales	Ruminococcaceae	Ruminococcaceae UCG-014	gut metagenome	0	1.35184e-05	1.79813e-06		0.000248491	0.000302403		0.000101535	0.000182026		7.35146e-05	0.00010479
	Cluster_183	Firmicutes	Clostridia	Clostridiales	Clostridiaceae 1	Sarcina	unknown species	0	1.34915e-05	7.66594e-05		0.000333268	0.0011675		0.00173126	0.00113743		0.000649955	0.000664145
	Cluster_784	Firmicutes	Clostridia	Clostridiales	Lachnospiraceae	Blautia	unknown species	0	1.31532e-05	4.4839e-06		0.000166756	0.000177166		0.00014018	0.000168009		0.000164314	0.000192429
	Cluster_3168	Firmicutes	Clostridia	Clostridiales	Ruminococcaceae	Ruminococcaceae UCG-010	unknown species	0	1.31284e-05	1.5938e-06		1.44476e-05	1.64776e-05		2.40165e-05	2.00712e-05		0.000305965	0.000621584
	Cluster_678	Bacteroidetes	Bacteroidia	Bacteroidales	Prevotellaceae	Prevotella 9	unknown species	0	1.30161e-05	1.49386e-06		0.000269604	0.000321916		0.000391149	0.000402435		0.000338746	0.000271478
	Cluster_677	Firmicutes	Clostridia	Clostridiales	Ruminococcaceae	Ruminococcus 1	unknown species	0	1.28347e-05	1.65943e-05		0.000176973	0.000222098		0.000233981	0.000244595		0.000176257	0.000195658
	Cluster_1018	Firmicutes	Clostridia	Clostridiales	Ruminococcaceae	Ruminococcaceae UCG-013	unknown species	0	1.261e-05	7.56e-06		3.77151e-05	3.95521e-05		3.25848e-05	5.01944e-05		0.000311208	0.000374336
	Cluster_1464	Firmicutes	Clostridia	Clostridiales	Ruminococcaceae	Ruminococcaceae UCG-014	unknown species	0	1.25739e-05	5.39476e-06		0.000125173	0.000242985		0.000165949	0.000126905		2.74002e-05	4.10659e-05
	Cluster_203	Firmicutes	Clostridia	Clostridiales	Lachnospiraceae	Lachnospiraceae NK4A136 group	unknown species	0	1.25333e-05	1.29232e-05		0.000649199	0.000339785		0.00125055	0.0011004		0.00195893	0.00179044
	Cluster_513	Bacteroidetes	Bacteroidia	Bacteroidales	Prevotellaceae	unknown genus	metagenome	0	1.24655e-05	9.9085e-06		0.000402904	0.000223475		0.000177389	0.000178952		0.00014695	0.000175802
	Cluster_1034	Bacteroidetes	Bacteroidia	Bacteroidales	Prevotellaceae	Prevotella 9	unknown species	0	1.24586e-05	4.07991e-06		0.000167694	0.00018306		0.000336233	0.000405212		0.000175409	7.55875e-05
	Cluster_1342	Bacteroidetes	Bacteroidia	Bacteroidales	Prevotellaceae	Prevotella 9	unknown species	0	1.22993e-05	1.06191e-05		0.000123514	0.000187977		5.68182e-05	8.98264e-05		0.000155754	0.000135395
	Cluster_4369	Firmicutes	Clostridia	Clostridiales	Clostridiaceae 1	Clostridium sensu stricto 1	unknown species	0	1.18338e-05	8.7501e-06		7.19392e-05	5.32376e-05		8.52562e-05	7.60486e-05		0.000153145	0.000159848
	Cluster_1895	Bacteroidetes	Bacteroidia	Bacteroidales	Prevotellaceae	Prevotella 9	unknown species	0	1.18252e-05	4.27543e-06		9.43559e-05	0.000133923		0.000127954	0.000141904		4.10915e-05	3.82194e-05
	Cluster_448	Bacteroidetes	Bacteroidia	Bacteroidales	Prevotellaceae	Prevotella 9	unknown species	0	1.17777e-05	2.38929e-05		0.000403626	0.000376561		0.000394505	0.000308998		0.000188044	0.000163771
	Cluster_2752	Bacteroidetes	Bacteroidia	Bacteroidales	Prevotellaceae	Prevotella 9	unknown species	0	1.17176e-05	5.30953e-06		9.25784e-05	9.30191e-05		7.64438e-05	7.21876e-05		0.000285967	0.000282026
	Cluster_431	Bacteroidetes	Bacteroidia	Bacteroidales	Prevotellaceae	Prevotella 9	unknown species	0	1.17175e-05	4.5131e-05		0.000419834	0.000643847		0.000923394	0.00102844		0.000861586	0.000839229
	Cluster_2247	Bacteroidetes	Bacteroidia	Bacteroidales	Prevotellaceae	Prevotella 9	unknown species	0	1.1709e-05	5.00429e-06		8.88483e-05	6.92829e-05		8.87336e-05	8.52152e-05		5.27088e-05	5.83985e-05
	Cluster_804	Firmicutes	Clostridia	Clostridiales	Lachnospiraceae	Lachnospiraceae UCG-003	unknown species	0	1.16099e-05	absent		0.000182045	0.000154288		0.000153904	0.000157244		9.86255e-05	6.25181e-05
	Cluster_1580	Firmicutes	Clostridia	Clostridiales	Lachnospiraceae	unknown genus	unknown species	0	1.14305e-05	absent		9.45516e-05	0.000136229		0.000115615	6.66662e-05		0.000137142	0.000219016
	Cluster_2153	Bacteroidetes	Bacteroidia	Bacteroidales	Prevotellaceae	Prevotella 9	unknown species	0	1.14143e-05	2.5963e-06		0.000121022	0.000203245		0.000218752	0.000223271		0.000220293	0.000235664
	Cluster_823	Firmicutes	Clostridia	Clostridiales	Ruminococcaceae	Ruminococcus 1	unknown species	0	1.1233e-05	2.27354e-06		0.000105916	0.000117785		0.000177468	0.000196601		0.000234612	0.000168399
	Cluster_812	Bacteroidetes	Bacteroidia	Bacteroidales	unknown family	unknown genus	unknown species	0	1.11467e-05	8.74281e-06		0.000205199	0.000227762		6.82291e-05	9.25307e-05		5.36451e-05	6.47053e-05
	Cluster_207	Bacteroidetes	Bacteroidia	Bacteroidales	Prevotellaceae	unknown genus	unknown species	0	1.08759e-05	4.85362e-05		0.00223387	0.00181859		0.000798577	0.00095807		0.000399809	0.000520405
	Cluster_702	Bacteroidetes	Bacteroidia	Bacteroidales	Prevotellaceae	Prevotella 9	unknown species	0	1.08558e-05	1.06191e-05		0.000252027	0.000288273		0.000215892	0.00021166		0.000151973	0.000152252
	Cluster_1002	Bacteroidetes	Bacteroidia	Bacteroidales	Prevotellaceae	unknown genus	unknown species	0	1.08045e-05	absent		0.000174701	0.000105632		6.07199e-05	6.79534e-05		3.19969e-05	2.81437e-05
	Cluster_289	Bacteroidetes	Bacteroidia	Bacteroidales	Prevotellaceae	unknown genus	unknown species	0	1.07732e-05	1.06191e-05		0.00060119	0.0006289		0.000548414	0.000558335		0.000630984	0.00070082
	Cluster_511	Fibrobacteres	Fibrobacteria	Fibrobacterales	Fibrobacteraceae	Fibrobacter	Fibrobacter sp.	0	1.06806e-05	2.65477e-06		0.000343108	0.000624578		0.000243631	0.000209212		0.000199245	0.000119384
	Cluster_344	Bacteroidetes	Bacteroidia	Bacteroidales	Prevotellaceae	Prevotella 9	unknown species	0	1.05632e-05	absent		0.000635137	0.000718889		0.000491743	0.000649806		0.00045499	0.000384182
	Cluster_986	Bacteroidetes	Bacteroidia	Bacteroidales	Prevotellaceae	Prevotella 7	Prevotella sp.	0	1.03192e-05	2.65477e-06		0.000167081	9.29135e-05		7.07191e-05	6.40552e-05		5.17607e-05	5.34143e-05
	Cluster_523	Firmicutes	Clostridia	Clostridiales	Lachnospiraceae	[Bacteroides] pectinophilus group	unknown species	0	1.00749e-05	7.9643e-06		0.000276892	0.000165027		0.000343459	0.000244613		0.000133266	0.000132498
	Cluster_472	Firmicutes	Negativicutes	Selenomonadales	Veillonellaceae	Mitsuokella	Mitsuokella multacida	0	9.89207e-06	2.65477e-06		5.45328e-05	0.000159996		0.000849055	0.000688561		4.42885e-05	4.32235e-06
	Cluster_737	Firmicutes	Clostridia	Clostridiales	Ruminococcaceae	Ruminococcaceae UCG-005	gut metagenome	0	9.84759e-06	3.45167e-06		0.000221803	0.000172083		0.000185126	0.000149728		8.88069e-05	0.000101477
	Cluster_356	Firmicutes	Clostridia	Clostridiales	Lachnospiraceae	Agathobacter	unknown species	0	9.84269e-06	3.44535e-05		0.000805958	0.000967503		0.001014	0.000718411		0.000392566	0.000542527
	Cluster_282	Bacteroidetes	Bacteroidia	Bacteroidales	Prevotellaceae	Prevotella 9	unknown species	0	9.83171e-06	4.46184e-05		0.0018085	0.00206854		0.00078287	0.000920198		0.000316319	0.000370943
	Cluster_2745	Bacteroidetes	Bacteroidia	Bacteroidales	Prevotellaceae	Prevotella 9	unknown species	0	9.82317e-06	4.47415e-06		0.00019704	8.62345e-05		6.01496e-05	0.000104399		8.69895e-05	9.03848e-05
	Cluster_3610	Bacteroidetes	Bacteroidia	Bacteroidales	Prevotellaceae	Prevotella 9	unknown species	0	9.79517e-06	5.91981e-06		0.000109417	0.000189682		0.000185339	0.000189335		0.000109352	0.000127136
	Cluster_1213	Firmicutes	Bacilli	Lactobacillales	Streptococcaceae	Streptococcus	unknown species	0	9.77622e-06	absent		9.38425e-05	5.47217e-05		0.000122286	0.000271925		0.0004449	0.000440612
	Cluster_886	Bacteroidetes	Bacteroidia	Bacteroidales	Prevotellaceae	Prevotella 7	unknown species	0	9.63712e-06	1.64723e-05		0.000143973	0.000105165		0.00012734	0.000104274		4.26744e-05	4.65463e-05
	Cluster_332	Firmicutes	Negativicutes	Selenomonadales	Veillonellaceae	Mitsuokella	unknown species	0	9.61416e-06	1.99735e-05		0.000355632	0.000360524		0.000685492	0.000681886		0.000488612	0.00031814
	Cluster_1084	Firmicutes	Clostridia	Clostridiales	Lachnospiraceae	Marvinbryantia	unknown species	0	9.60789e-06	1.10802e-06		7.35451e-05	7.37934e-05		8.74636e-05	6.34658e-05		0.000250103	0.000134516
	Cluster_1427	Bacteroidetes	Bacteroidia	Bacteroidales	Prevotellaceae	Prevotella 9	unknown species	0	9.22842e-06	7.99236e-06		0.000101756	0.000191653		0.000203863	0.000219794		0.000109055	7.87087e-05
	Cluster_805	Firmicutes	Clostridia	Clostridiales	Lachnospiraceae	unknown genus	unknown species	0	9.20566e-06	3.70365e-06		0.000149631	0.000230841		0.000210766	3.61579e-05		0.000231633	0.00042893
	Cluster_74	Bacteroidetes	Bacteroidia	Bacteroidales	Prevotellaceae	Prevotella 7	unknown species	0	9.16123e-06	2.05176e-05		0.00262943	0.00107972		0.00359626	0.00280906		0.000914816	0.00071828
	Cluster_687	Bacteroidetes	Bacteroidia	Bacteroidales	Prevotellaceae	Prevotella 2	unknown species	0	9.13764e-06	2.23498e-05		0.000340251	0.000191858		0.00012501	0.000125928		6.69434e-05	3.23184e-05
	Cluster_899	Bacteroidetes	Bacteroidia	Bacteroidales	Prevotellaceae	Prevotella 1	unknown species	0	9.07447e-06	5.30953e-06		0.000159602	0.00017691		9.22181e-05	0.000121061		5.83724e-05	5.29562e-05
	Cluster_487	Bacteroidetes	Bacteroidia	Bacteroidales	Prevotellaceae	unknown genus	metagenome	0	9.0705e-06	2.65477e-06		0.000347393	0.000299502		0.000202406	0.000193286		0.000186274	0.000192729
	Cluster_778	Bacteroidetes	Bacteroidia	Bacteroidales	Prevotellaceae	Prevotella 9	unknown species	0	8.98532e-06	absent		0.000298275	0.000297612		0.000174797	0.000159184		6.63098e-05	7.58405e-05
	Cluster_3676	Firmicutes	Clostridia	Clostridiales	Ruminococcaceae	Subdoligranulum	unknown species	0	8.9382e-06	2.14219e-06		0.00010009	0.000114192		6.76418e-05	5.94641e-05		0.000200936	0.0001556
	Cluster_1221	Firmicutes	Clostridia	Clostridiales	Ruminococcaceae	Faecalibacterium	unknown species	0	8.78745e-06	1.5894e-06		0.000154491	0.000195472		0.000161236	0.000132806		0.000209195	0.000178156
	Cluster_383	Bacteroidetes	Bacteroidia	Bacteroidales	Prevotellaceae	Prevotella 9	unknown species	0	8.51201e-06	3.85175e-06		0.000330201	0.000351521		0.000372058	0.000287379		0.00042921	0.000424413
	Cluster_2650	Firmicutes	Clostridia	Clostridiales	Lachnospiraceae	Coprococcus 2	unknown species	0	8.4762e-06	absent		6.20702e-05	7.19624e-05		0.000139324	0.000104203		9.68636e-05	0.000116379
	Cluster_1993	Firmicutes	Bacilli	Lactobacillales	Streptococcaceae	Streptococcus	unknown species	0	8.35303e-06	6.98233e-06		1.27448e-05	9.03691e-06		3.0739e-05	6.66428e-05		0.000355289	0.000329435
	Cluster_766	Firmicutes	Clostridia	Clostridiales	Lachnospiraceae	Lachnospiraceae UCG-001	unknown species	0	8.31497e-06	2.65477e-06		0.00022275	0.000221708		0.000305595	0.000185238		0.000133347	0.000123021
	Cluster_1695	Bacteroidetes	Bacteroidia	Bacteroidales	Prevotellaceae	Prevotella 9	unknown species	0	8.21162e-06	6.1881e-06		0.000113256	0.000145077		6.73912e-05	7.6899e-05		4.3226e-05	5.15791e-05
	Cluster_601	Firmicutes	Clostridia	Clostridiales	Lachnospiraceae	Anaerostipes	unknown species	0	8.14851e-06	5.84049e-05		0.000251605	0.000305277		0.000155634	0.000200427		8.35169e-05	8.01968e-05
	Cluster_722	Firmicutes	Clostridia	Clostridiales	Ruminococcaceae	unknown genus	unknown species	0	8.12811e-06	2.14219e-06		7.87882e-07	2.04648e-05		0.000155876	5.07677e-05		0.000315193	0.000226462
	Cluster_651	Firmicutes	Bacilli	Lactobacillales	Lactobacillaceae	Lactobacillus	unknown species	0	8.09136e-06	absent		0.000268912	0.000366525		0.00010158	3.38393e-05		0.000162058	0.000186846
	Cluster_1291	Bacteroidetes	Bacteroidia	Bacteroidales	Prevotellaceae	Prevotellaceae NK3B31 group	unknown species	0	8.05568e-06	absent		9.25499e-05	0.000109157		0.000111219	9.73609e-05		0.000144864	0.000123421
	Cluster_428	Firmicutes	Clostridia	Clostridiales	Lachnospiraceae	unknown genus	unknown species	0	8.04258e-06	8.65413e-06		0.000528156	0.000396907		0.00042042	0.000439736		0.000397749	0.000363372
	Cluster_2464	Bacteroidetes	Bacteroidia	Bacteroidales	Prevotellaceae	Prevotella 7	unknown species	0	7.99098e-06	absent		absent	absent		absent	absent		0.000278272	0.000113109
	Cluster_3199	Firmicutes	Clostridia	Clostridiales	Ruminococcaceae	Ruminococcaceae NK4A214 group	unknown species	0	7.97248e-06	9.00686e-07		9.24366e-05	0.000116053		0.000125051	0.00010836		0.000104714	6.92235e-05
	Cluster_900	Firmicutes	Bacilli	Lactobacillales	Lactobacillaceae	Lactobacillus	unknown species	0	7.86772e-06	3.22554e-06		9.32542e-05	9.88289e-05		8.51877e-05	0.00011379		0.000246932	0.000261036
	Cluster_926	Firmicutes	Bacilli	Lactobacillales	Streptococcaceae	Streptococcus	unknown species	0	7.82123e-06	3.25427e-06		5.1885e-05	2.15255e-05		6.26905e-05	0.000149604		0.000298366	0.000350471
	Cluster_834	Bacteroidetes	Bacteroidia	Bacteroidales	Prevotellaceae	Prevotellaceae NK3B31 group	unknown species	0	7.7419e-06	7.9643e-06		0.000354331	0.000269242		0.000171218	0.000194753		9.60755e-05	0.000100938
	Cluster_1008	Bacteroidetes	Bacteroidia	Bacteroidales	Prevotellaceae	Prevotella 9	unknown species	0	7.63117e-06	2.65477e-06		7.80965e-05	0.000112154		0.00016702	0.00021016		0.000180006	0.000140978
	Cluster_1416	Firmicutes	Clostridia	Clostridiales	Lachnospiraceae	Roseburia	unknown species	0	7.52186e-06	1.85249e-05		0.000196891	0.000285401		0.000241867	0.000182426		0.00024146	0.000224878
	Cluster_2334	Firmicutes	Clostridia	Clostridiales	Lachnospiraceae	[Eubacterium] ruminantium group	unknown species	0	7.39585e-06	absent		9.82173e-05	0.000122048		9.23513e-05	7.02579e-05		5.29481e-05	4.41762e-05
	Cluster_998	Firmicutes	Clostridia	Clostridiales	Ruminococcaceae	[Eubacterium] coprostanoligenes group	unknown species	0	7.32121e-06	8.15888e-06		9.18394e-06	1.50305e-06		0.000139575	0.000103457		0.000422078	0.000309466
	Cluster_997	Bacteroidetes	Bacteroidia	Bacteroidales	Prevotellaceae	Prevotella 9	unknown species	0	7.18124e-06	7.9643e-06		0.000294785	0.000189009		0.000119522	0.000148976		9.10796e-05	9.26138e-05
	Cluster_52	Bacteroidetes	Bacteroidia	Bacteroidales	Prevotellaceae	Prevotella 9	unknown species	0	7.15945e-06	1.5484e-05		0.0030144	0.00587431		0.00750927	0.00714998		0.00283229	0.00313796
	Cluster_1515	Bacteroidetes	Bacteroidia	Bacteroidales	Prevotellaceae	Prevotella 7	unknown species	0	7.10413e-06	4.46908e-06		8.84105e-05	7.89383e-05		0.000169998	0.000152912		0.000102373	6.17651e-05
	Cluster_1766	Bacteroidetes	Bacteroidia	Bacteroidales	Prevotellaceae	Prevotellaceae NK3B31 group	unknown species	0	7.07625e-06	absent		8.53475e-05	9.86359e-05		0.00011529	0.000107785		0.000129272	0.000131585
	Cluster_1440	Firmicutes	Clostridia	Clostridiales	Lachnospiraceae	Roseburia	unknown species	0	7.07558e-06	2.0197e-05		0.000191264	0.000200352		0.000218524	0.000134132		0.000180882	0.000160855
	Cluster_366	Bacteroidetes	Bacteroidia	Bacteroidales	Prevotellaceae	unknown genus	unknown species	0	6.99999e-06	4.90839e-05		0.000880713	0.000745882		0.000296513	0.000382301		0.000166494	0.000183419
	Cluster_33	Proteobacteria	Gammaproteobacteria	Aeromonadales	Succinivibrionaceae	Succinivibrionaceae UCG-001	unknown species	0	6.96074e-06	0.000122614		0.00149951	0.00411299		0.00114795	0.0061046		0.00892871	0.00426185
	Cluster_1011	Firmicutes	Bacilli	Lactobacillales	Lactobacillaceae	Lactobacillus	unknown species	0	6.94939e-06	1.29815e-06		0.000192529	0.000135677		8.66958e-05	4.0139e-05		3.27035e-05	2.42394e-05
	Cluster_728	Bacteroidetes	Bacteroidia	Bacteroidales	Prevotellaceae	unknown genus	unknown species	0	6.80672e-06	absent		0.000156696	0.000135302		0.000202294	0.000226079		0.000204297	0.000169857
	Cluster_235	Firmicutes	Clostridia	Clostridiales	Ruminococcaceae	Ruminococcaceae UCG-014	unknown species	0	6.74129e-06	5.98987e-05		0.000845898	0.00105		0.000908105	0.000971445		0.000148506	0.00018906
	Cluster_1062	Bacteroidetes	Bacteroidia	Bacteroidales	Prevotellaceae	Prevotellaceae NK3B31 group	unknown species	0	6.65094e-06	7.9643e-06		9.89454e-05	0.000156878		0.000158781	0.000133863		0.000119748	0.000115538
	Cluster_544	Bacteroidetes	Bacteroidia	Bacteroidales	Prevotellaceae	Prevotella 9	unknown species	0	6.51902e-06	absent		0.000270941	0.000401861		0.000853384	0.000860894		0.000336956	0.000236547
	Cluster_1096	Firmicutes	Clostridia	Clostridiales	Ruminococcaceae	unknown genus	unknown species	0	6.36909e-06	9.67096e-06		3.13833e-05	0.000129734		0.00013079	0.000112692		0.000137609	5.21518e-05
	Cluster_838	Firmicutes	Clostridia	Clostridiales	Ruminococcaceae	Ruminococcaceae UCG-014	unknown species	0	6.3185e-06	7.94698e-07		0.000188395	0.00021623		0.000153555	9.36094e-05		0.000101738	4.46917e-05
	Cluster_1079	Firmicutes	Clostridia	Clostridiales	Lachnospiraceae	[Eubacterium] eligens group	unknown species	0	6.12261e-06	9.1333e-07		0.000107934	8.85218e-05		9.21089e-05	0.000111813		8.21749e-05	0.000117532
	Cluster_1623	Bacteroidetes	Bacteroidia	Bacteroidales	Prevotellaceae	Prevotella 9	unknown species	0	6.06534e-06	1.42514e-06		8.7886e-05	0.000115165		9.01603e-05	7.85132e-05		4.41548e-05	5.32311e-05
	Cluster_773	Firmicutes	Bacilli	Lactobacillales	Lactobacillaceae	Lactobacillus	unknown species	0	6.01259e-06	1.29815e-06		0.000271976	0.000257838		6.14632e-05	3.43401e-05		3.77577e-05	2.52932e-05
	Cluster_1127	Bacteroidetes	Bacteroidia	Bacteroidales	Prevotellaceae	Alloprevotella	unknown species	0	5.82078e-06	3.85175e-06		7.36652e-05	5.86725e-05		0.000116071	0.000123016		0.000148103	0.000160334
	Cluster_1037	Firmicutes	Clostridia	Clostridiales	Clostridiales vadinBB60 group	unknown genus	unknown species	0	5.78042e-06	absent		8.68009e-05	6.58512e-05		9.22551e-05	0.000302053		8.58563e-05	6.75225e-05
	Cluster_953	Bacteroidetes	Bacteroidia	Bacteroidales	Prevotellaceae	Prevotella 9	unknown species	0	5.7537e-06	absent		0.000137749	0.00011998		0.000183111	0.000163965		0.000141488	9.03006e-05
	Cluster_3395	Firmicutes	Clostridia	Clostridiales	Lachnospiraceae	[Ruminococcus] gauvreauii group	unknown species	0	5.63098e-06	1.70803e-06		5.98765e-05	5.26156e-05		0.000132448	0.00012889		9.08759e-05	0.000104886
	Cluster_2533	Bacteroidetes	Bacteroidia	Bacteroidales	Prevotellaceae	Prevotella 9	unknown species	0	5.46568e-06	2.64057e-06		8.70083e-05	9.61642e-05		9.22244e-05	0.000100174		3.50064e-05	4.08387e-05
	Cluster_1143	Firmicutes	Bacilli	Lactobacillales	Streptococcaceae	Streptococcus	unknown species	0	5.31065e-06	5.86936e-06		1.82734e-05	1.26455e-05		3.24813e-05	3.67271e-05		0.000287675	0.000282603
	Cluster_539	Firmicutes	Clostridia	Clostridiales	Ruminococcaceae	Ruminococcaceae UCG-014	unknown species	0	5.27602e-06	1.10802e-06		0.000185343	0.00052905		0.000234206	9.90606e-05		0.000253572	0.00027135
	Cluster_882	Firmicutes	Negativicutes	Selenomonadales	Veillonellaceae	Mitsuokella	unknown species	0	5.27367e-06	5.30953e-06		0.000264825	0.000190238		0.00041799	0.000396636		0.000282673	0.000229727
	Cluster_2193	Firmicutes	Clostridia	Clostridiales	Lachnospiraceae	Roseburia	unknown species	0	5.27143e-06	absent		4.79362e-05	9.09929e-05		0.000189048	0.000118143		8.68051e-05	7.97494e-05
	Cluster_590	Firmicutes	Clostridia	Clostridiales	Ruminococcaceae	Ruminococcus 1	unknown species	0	5.11336e-06	4.33092e-06		0.000318665	0.000378436		0.00017088	0.000103702		7.79939e-05	0.000131158
	Cluster_746	Bacteroidetes	Bacteroidia	Bacteroidales	Prevotellaceae	unknown genus	unknown species	0	4.9728e-06	5.30953e-06		0.000238542	0.000312395		0.000213313	0.00018922		0.000160636	0.000206395
	Cluster_572	Firmicutes	Clostridia	Clostridiales	Ruminococcaceae	Ruminococcaceae UCG-014	unknown species	0	4.9104e-06	2.12381e-05		0.000246509	0.000215175		0.000239978	0.000326703		0.000135119	0.000220589
	Cluster_1141	Bacteroidetes	Bacteroidia	Bacteroidales	Prevotellaceae	Prevotella 9	unknown species	0	4.89618e-06	absent		0.00018114	0.000200708		0.000155141	0.000196823		0.000189346	0.000201688
	Cluster_1336	Firmicutes	Clostridia	Clostridiales	Ruminococcaceae	Ruminococcaceae UCG-014	unknown species	0	4.80448e-06	1.82913e-06		7.09825e-05	8.78561e-05		0.000198146	0.00019735		7.86073e-05	8.62591e-05
	Cluster_1087	Bacteroidetes	Bacteroidia	Bacteroidales	Prevotellaceae	Prevotella 9	unknown species	0	4.75876e-06	2.65477e-06		5.13459e-05	7.29889e-05		0.000164242	0.00019002		0.000158678	0.000222335
	Cluster_1409	Bacteroidetes	Bacteroidia	Bacteroidales	Prevotellaceae	Prevotella 9	unknown species	0	4.73012e-06	7.9643e-06		9.90376e-05	9.33187e-05		9.54015e-05	9.1816e-05		3.5789e-05	2.23656e-05
	Cluster_1411	Bacteroidetes	Bacteroidia	Bacteroidales	Prevotellaceae	Prevotella 9	unknown species	0	4.72476e-06	4.86169e-06		6.5276e-05	8.56395e-05		0.000102399	0.000121431		4.15378e-05	4.83441e-05
	Cluster_1219	Bacteroidetes	Bacteroidia	Bacteroidales	Prevotellaceae	Prevotella 9	unknown species	0	4.71519e-06	absent		3.30468e-05	2.23103e-05		3.31188e-05	2.49142e-05		0.000377433	0.000289767
	Cluster_1556	Bacteroidetes	Bacteroidia	Bacteroidales	Prevotellaceae	Prevotellaceae NK3B31 group	unknown species	0	4.64036e-06	2.65477e-06		0.000134579	0.000111084		6.48948e-05	7.67798e-05		6.69037e-05	6.8704e-05
	Cluster_311	Bacteroidetes	Bacteroidia	Bacteroidales	Prevotellaceae	Prevotella 9	unknown species	0	4.63958e-06	3.86606e-05		0.000922909	0.000805597		0.00045738	0.000484367		0.000330518	0.000372619
	Cluster_1657	Firmicutes	Clostridia	Clostridiales	Ruminococcaceae	Ruminococcaceae UCG-005	unknown species	0	4.62885e-06	absent		8.45925e-06	2.48971e-05		1.48295e-05	2.07052e-05		0.00053359	0.000440386
	Cluster_1191	Bacteroidetes	Bacteroidia	Bacteroidales	Prevotellaceae	Prevotella 9	unknown species	0	4.44126e-06	4.15201e-06		0.000128412	0.000182953		6.29199e-05	7.55742e-05		2.48572e-05	2.97158e-05
	Cluster_58	Bacteroidetes	Bacteroidia	Bacteroidales	Prevotellaceae	unknown genus	unknown species	0	4.43999e-06	2.86039e-05		0.003474	0.0053024		0.00743744	0.0061192		0.0033423	0.00305764
	Cluster_320	Firmicutes	Clostridia	Clostridiales	Ruminococcaceae	Ruminococcaceae UCG-014	unknown species	0	4.38247e-06	3.86838e-06		0.000231392	0.000323316		0.00132728	0.000717686		0.000149098	7.74592e-05
	Cluster_1333	Firmicutes	Negativicutes	Selenomonadales	Veillonellaceae	Dialister	unknown species	0	4.33624e-06	2.65477e-06		0.00011617	0.000139089		0.000155624	0.000128864		0.000389864	0.000442326
	Cluster_342	Firmicutes	Negativicutes	Selenomonadales	Veillonellaceae	Dialister	unknown species	0	4.25875e-06	5.39476e-06		0.000828803	0.000970443		0.00111985	0.0011579		0.00135923	0.00140329
	Cluster_442	Firmicutes	Clostridia	Clostridiales	Lachnospiraceae	Agathobacter	unknown species	0	4.21356e-06	1.06191e-05		0.00030097	0.000278917		0.0003004	0.00028546		0.000238354	0.000251055
	Cluster_1960	Firmicutes	Clostridia	Clostridiales	Lachnospiraceae	Roseburia	unknown species	0	4.15299e-06	1.14615e-05		5.12633e-05	0.00011593		0.000172566	0.000200177		4.98353e-05	8.02455e-05
	Cluster_1158	Bacteroidetes	Bacteroidia	Bacteroidales	Prevotellaceae	Prevotella 9	unknown species	0	4.10827e-06	absent		0.000223672	0.000307837		0.000476247	0.000485131		0.000316005	0.0003116
	Cluster_980	Proteobacteria	Gammaproteobacteria	Aeromonadales	Succinivibrionaceae	Succinivibrio	unknown species	0	4.10064e-06	2.08263e-05		7.1299e-05	0.000108249		0.000178178	9.39621e-05		2.49944e-05	1.95451e-05
	Cluster_878	Bacteroidetes	Bacteroidia	Bacteroidales	Prevotellaceae	Prevotella 1	unknown species	0	4.09529e-06	1.06191e-05		0.000447266	0.000426306		0.000225967	0.000311189		0.000103958	0.000112889
	Cluster_68	Bacteroidetes	Bacteroidia	Bacteroidales	Prevotellaceae	Prevotella 9	unknown species	0	3.95747e-06	2.39786e-06		0.00159348	0.00229446		0.00430143	0.00329247		0.00282369	0.00259982
	Cluster_280	Firmicutes	Negativicutes	Selenomonadales	Veillonellaceae	Dialister	unknown species	0	3.87997e-06	2.31723e-05		0.000681707	0.00101562		0.00125397	0.00119144		0.00113666	0.00122235
	Cluster_1871	Bacteroidetes	Bacteroidia	Bacteroidales	Prevotellaceae	Prevotella 9	unknown species	0	3.75693e-06	5.30953e-06		0.000107696	0.00013107		0.000178914	0.000228596		0.000100994	0.000123568
	Cluster_1373	Firmicutes	Clostridia	Clostridiales	Lachnospiraceae	Roseburia	unknown species	0	3.7488e-06	1.93419e-06		7.12713e-05	0.000118288		0.000117272	8.73216e-05		2.69216e-05	2.94724e-05
	Cluster_1581	Bacteroidetes	Bacteroidia	Bacteroidales	Prevotellaceae	Prevotellaceae NK3B31 group	unknown species	0	3.7025e-06	2.65477e-06		0.000137355	0.000262839		0.000248829	0.000202779		9.61173e-05	5.47154e-05
	Cluster_1331	Bacteroidetes	Bacteroidia	Bacteroidales	Prevotellaceae	unknown genus	unknown species	0	3.69692e-06	4.79695e-06		0.000126987	0.000156689		8.68003e-05	9.39368e-05		9.39814e-05	0.000123108
	Cluster_1282	Firmicutes	Clostridia	Clostridiales	Lachnospiraceae	Roseburia	human gut metagenome	0	3.56904e-06	9.72671e-06		0.000110085	0.000124601		0.000167284	7.38232e-05		2.46083e-05	2.93905e-05
	Cluster_988	Firmicutes	Clostridia	Clostridiales	Ruminococcaceae	Ruminiclostridium	unknown species	0	3.43961e-06	4.77858e-05		0.000140424	0.00015105		6.67812e-05	6.1833e-05		6.28548e-05	0.000101302
	Cluster_185	Bacteroidetes	Bacteroidia	Bacteroidales	Prevotellaceae	Prevotella 7	unknown species	0	3.41634e-06	7.18584e-06		0.00211435	0.00122571		0.00303631	0.00272739		0.000858059	0.000704353
	Cluster_2268	Bacteroidetes	Bacteroidia	Bacteroidales	Prevotellaceae	Alloprevotella	unknown species	0	3.38423e-06	5.65511e-06		0.000115927	0.000107373		7.71901e-05	7.10113e-05		6.04753e-05	6.17858e-05
	Cluster_377	Firmicutes	Clostridia	Clostridiales	Ruminococcaceae	Ruminococcaceae UCG-014	unknown species	0	3.38217e-06	5.62907e-06		4.6822e-07	absent		1.6163e-06	1.07242e-05		0.00115931	0.00278495
	Cluster_774	Firmicutes	Clostridia	Clostridiales	Lachnospiraceae	Shuttleworthia	unknown species	0	3.36476e-06	absent		4.29443e-05	6.06698e-05		0.00024575	0.000319155		0.000354195	0.000484008
	Cluster_1747	Firmicutes	Clostridia	Clostridiales	Lachnospiraceae	Lachnospiraceae NK4A136 group	unknown species	0	3.16866e-06	absent		0.000108815	0.000239634		0.000101706	8.66596e-05		3.1154e-05	3.42133e-05
	Cluster_1170	Firmicutes	Clostridia	Clostridiales	Lachnospiraceae	unknown genus	unknown species	0	3.16237e-06	absent		9.21095e-05	0.000133459		0.00014937	0.000205483		6.12818e-05	7.00243e-05
	Cluster_1055	Bacteroidetes	Bacteroidia	Bacteroidales	Prevotellaceae	Prevotella 9	unknown species	0	3.15656e-06	3.17687e-06		0.000173543	0.000255		0.000102215	0.000110917		5.06029e-05	6.06094e-05
	Cluster_1116	Bacteroidetes	Bacteroidia	Bacteroidales	Prevotellaceae	Prevotellaceae NK3B31 group	unknown species	0	3.14422e-06	5.30953e-06		0.000141963	0.000131344		7.07896e-05	7.04287e-05		3.73076e-05	2.92252e-05
	Cluster_565	Firmicutes	Clostridia	Clostridiales	Ruminococcaceae	Ruminococcaceae UCG-005	unknown species	0	3.11635e-06	1.2452e-05		3.52552e-06	1.86216e-05		3.81089e-06	1.06547e-06		0.00135208	0.000701786
	Cluster_1165	Bacteroidetes	Bacteroidia	Bacteroidales	Prevotellaceae	Prevotella 2	unknown species	0	3.08639e-06	1.40571e-05		0.000254328	0.000204169		6.63501e-05	8.36799e-05		1.92714e-05	1.40893e-05
	Cluster_1131	Bacteroidetes	Bacteroidia	Bacteroidales	Prevotellaceae	Prevotella 9	unknown species	0	3.08287e-06	8.21628e-06		0.000143719	0.000125938		0.000108953	9.37772e-05		4.29267e-05	6.06497e-05
	Cluster_575	Firmicutes	Clostridia	Clostridiales	Lachnospiraceae	[Ruminococcus] gauvreauii group	unknown species	0	3.01531e-06	4.38559e-05		9.65765e-05	9.79907e-05		0.000145037	0.000163914		0.000417639	0.000568637
	Cluster_294	Firmicutes	Clostridia	Clostridiales	Ruminococcaceae	Ruminococcaceae UCG-014	unknown species	0	3.01436e-06	7.96902e-07		0.000549265	0.000717526		0.00069071	0.000574554		0.000352051	0.000233354
	Cluster_638	Firmicutes	Clostridia	Clostridiales	Peptococcaceae	Peptococcus	unknown species	0	2.99458e-06	absent		5.26003e-05	6.37986e-05		0.000125077	0.00012341		0.0005356	0.000422604
	Cluster_321	Firmicutes	Clostridia	Clostridiales	Lachnospiraceae	Roseburia	unknown species	0	2.93159e-06	6.81673e-05		0.000448467	0.00136814		0.000828842	0.000354899		8.18233e-05	5.83809e-05
	Cluster_1872	Bacteroidetes	Bacteroidia	Bacteroidales	Prevotellaceae	Prevotella 9	unknown species	0	2.90511e-06	2.65477e-06		0.00014198	0.000181606		0.000125185	0.000139311		2.61873e-05	1.43225e-05
	Cluster_995	Bacteroidetes	Bacteroidia	Bacteroidales	Prevotellaceae	unknown genus	unknown species	0	2.74354e-06	1.85834e-05		0.0002539	0.000218257		5.04142e-05	8.43941e-05		2.01537e-05	1.79295e-05
	Cluster_2548	Bacteroidetes	Bacteroidia	Bacteroidales	Prevotellaceae	Prevotella 9	unknown species	0	2.68064e-06	1.06191e-05		0.000160932	0.00018946		7.9049e-05	7.62575e-05		3.81858e-05	5.01837e-05
	Cluster_82	Bacteroidetes	Bacteroidia	Bacteroidales	Prevotellaceae	unknown genus	unknown species	0	2.67257e-06	6.10643e-06		0.00146131	0.00227396		0.00303215	0.00253367		0.00125758	0.00106922
	Cluster_645	Bacteroidetes	Bacteroidia	Bacteroidales	Prevotellaceae	Prevotella 9	unknown species	0	2.67093e-06	1.01065e-05		0.000450426	0.000452924		0.000265094	0.000320626		0.000176823	0.000203168
	Cluster_708	Firmicutes	Clostridia	Clostridiales	Ruminococcaceae	unknown genus	unknown species	0	2.64801e-06	1.27613e-05		0.0001495	0.000161981		0.000159724	0.000140963		0.000184972	0.00016462
	Cluster_582	Bacteroidetes	Bacteroidia	Bacteroidales	Prevotellaceae	unknown genus	unknown species	0	2.64058e-06	5.30953e-06		0.000511186	0.000581577		0.000288357	0.000339385		0.000130793	0.000190507
	Cluster_249	Firmicutes	Clostridia	Clostridiales	Lachnospiraceae	Agathobacter	unknown species	0	2.58444e-06	absent		0.000194614	0.000350093		0.000724819	0.000935167		0.00104344	0.00139106
	Cluster_180	Bacteroidetes	Bacteroidia	Bacteroidales	Prevotellaceae	Prevotella 9	unknown species	0	2.48598e-06	1.3753e-05		0.00137321	0.00102279		0.00247869	0.00249792		0.000546825	0.000427105
	Cluster_943	Bacteroidetes	Bacteroidia	Bacteroidales	Prevotellaceae	Prevotella 9	unknown species	0	2.41249e-06	2.01012e-06		0.000135048	0.000183905		0.000199436	0.000221004		0.000196464	0.000267789
	Cluster_2168	Bacteroidetes	Bacteroidia	Bacteroidales	Prevotellaceae	Prevotellaceae NK3B31 group	unknown species	0	2.38975e-06	absent		0.000125872	0.000448206		0.000211981	0.000281826		8.97862e-05	0.000120868
	Cluster_827	Bacteroidetes	Bacteroidia	Bacteroidales	Prevotellaceae	Prevotella 7	unknown species	0	2.3628e-06	1.32738e-05		0.000385104	0.000382925		0.000327991	0.000340238		8.31347e-05	6.70532e-05
	Cluster_632	Bacteroidetes	Bacteroidia	Bacteroidales	Prevotellaceae	Prevotella 9	unknown species	0	2.36111e-06	7.90995e-06		0.000213267	0.000376919		0.000130392	0.000164223		0.000156711	0.000187072
	Cluster_1231	Firmicutes	Clostridia	Clostridiales	Lachnospiraceae	Agathobacter	unknown species	0	2.32826e-06	1.06191e-05		0.000104663	0.000121118		0.00012852	0.000125663		0.00015939	0.000141671
	Cluster_162	Bacteroidetes	Bacteroidia	Bacteroidales	Prevotellaceae	Prevotella 9	unknown species	0	2.25639e-06	7.96902e-07		0.000890202	0.00182617		0.00255869	0.00249591		0.0010639	0.00125917
	Cluster_205	Bacteroidetes	Bacteroidia	Bacteroidales	Prevotellaceae	unknown genus	unknown species	0	2.2455e-06	absent		0.000653281	0.0012741		0.00191403	0.00176679		0.00101827	0.00103223
	Cluster_748	Bacteroidetes	Bacteroidia	Bacteroidales	Prevotellaceae	Prevotella 9	unknown species	0	2.23064e-06	7.9643e-06		0.000620715	0.0004227		0.000182097	0.000214631		0.000195208	0.000149641
	Cluster_1273	Firmicutes	Negativicutes	Selenomonadales	Veillonellaceae	Dialister	unknown species	0	2.19425e-06	2.65477e-06		0.000101231	9.28855e-05		0.000109348	0.000109893		0.000230939	0.000227011
	Cluster_1063	Firmicutes	Clostridia	Clostridiales	Lachnospiraceae	unknown genus	unknown species	0	2.11909e-06	2.65477e-06		0.000108615	0.000227495		0.000155865	8.22957e-05		0.000108652	0.000155257
	Cluster_484	Firmicutes	Clostridia	Clostridiales	Lachnospiraceae	Shuttleworthia	unknown species	0	2.09078e-06	2.44178e-06		7.61108e-05	0.000162896		0.000397956	0.000436706		0.000527418	0.000785238
	Cluster_339	Firmicutes	Negativicutes	Selenomonadales	Veillonellaceae	Dialister	unknown species	0	2.03657e-06	4.80778e-06		0.000706776	0.000562705		0.00108312	0.00103654		0.000858467	0.000748113
	Cluster_975	Firmicutes	Clostridia	Clostridiales	Ruminococcaceae	[Eubacterium] coprostanoligenes group	unknown species	0	1.96978e-06	absent		4.86906e-06	absent		1.04799e-06	1.72598e-06		0.000672788	0.000342028
	Cluster_225	Proteobacteria	Gammaproteobacteria	Aeromonadales	Succinivibrionaceae	Succinivibrionaceae UCG-001	unknown species	0	1.92314e-06	1.59286e-05		0.000262447	6.29074e-05		0.000240104	0.0013167		0.00142144	0.000714192
	Cluster_562	Bacteroidetes	Bacteroidia	Bacteroidales	Prevotellaceae	Prevotella 7	unknown species	0	1.88839e-06	3.10511e-06		0.000602134	0.000301644		0.000871336	0.00077921		0.00025216	0.000165174
	Cluster_1555	Firmicutes	Clostridia	Clostridiales	Lachnospiraceae	Roseburia	unknown species	0	1.77968e-06	6.49638e-06		5.7994e-05	0.000137073		0.000150514	9.84173e-05		3.86608e-05	3.9662e-05
	Cluster_471	Firmicutes	Clostridia	Clostridiales	Lachnospiraceae	unknown genus	unknown species	0	1.76692e-06	1.03997e-05		0.000457416	0.000474563		0.000374546	0.000414636		0.000220073	0.000197472
	Cluster_682	Bacteroidetes	Bacteroidia	Bacteroidales	Prevotellaceae	Prevotella 9	unknown species	0	1.70512e-06	3.06276e-05		0.000167442	0.000192647		0.000192802	0.000153383		6.84131e-05	8.31648e-05
	Cluster_283	Firmicutes	Clostridia	Clostridiales	Ruminococcaceae	Ruminococcaceae UCG-014	unknown species	0	1.68645e-06	3.82008e-06		0.000347138	0.000369431		0.000921618	0.0010676		0.000478784	0.000579622
	Cluster_411	Firmicutes	Clostridia	Clostridiales	Lachnospiraceae	Roseburia	unknown species	0	1.68179e-06	1.32738e-05		0.00045416	0.000832792		0.000740257	0.000554909		0.000184625	0.000240626
	Cluster_1613	Bacteroidetes	Bacteroidia	Bacteroidales	Prevotellaceae	Prevotella 9	unknown species	0	1.66577e-06	4.50343e-07		6.48235e-05	7.36111e-05		0.000133806	0.000155216		0.00010996	0.000135801
	Cluster_537	Firmicutes	Clostridia	Clostridiales	Lachnospiraceae	Lachnoclostridium	unknown species	0	1.62286e-06	1.59286e-05		0.000230165	0.000138094		0.000195174	0.000252982		0.000452054	0.000480184
	Cluster_532	Firmicutes	Clostridia	Clostridiales	Ruminococcaceae	Ruminococcus 1	unknown species	0	1.61279e-06	2.92024e-05		0.000141318	0.000147372		0.000397147	0.000268583		0.000163788	0.0001335
	Cluster_1128	Firmicutes	Clostridia	Clostridiales	Ruminococcaceae	Oscillibacter	unknown species	0	1.6002e-06	3.27223e-06		1.2662e-05	4.84482e-05		2.55009e-05	4.26375e-05		0.00027777	0.000363255
	Cluster_2402	Bacteroidetes	Bacteroidia	Bacteroidales	Prevotellaceae	Prevotellaceae NK3B31 group	unknown species	0	1.59394e-06	absent		0.00013697	0.000159301		8.38109e-05	9.95211e-05		5.15958e-05	3.39316e-05
	Cluster_533	Firmicutes	Clostridia	Clostridiales	Lachnospiraceae	Lachnospiraceae NC2004 group	unknown species	0	1.43727e-06	absent		0.000306385	0.000376382		0.000268276	0.000202172		0.000195861	0.000174313
	Cluster_612	Firmicutes	Clostridia	Clostridiales	Lachnospiraceae	[Eubacterium] eligens group	unknown species	0	1.41751e-06	7.9643e-06		0.000244278	0.000239694		0.00025654	0.0001736		0.000101379	0.000199905
	Cluster_898	Bacteroidetes	Bacteroidia	Bacteroidales	Prevotellaceae	Prevotella 9	unknown species	0	1.39712e-06	3.95292e-06		0.000370644	0.000321325		0.000141146	0.000183449		0.000123783	0.000127046
	Cluster_1635	Bacteroidetes	Bacteroidia	Bacteroidales	Prevotellaceae	unknown genus	metagenome	0	1.39601e-06	5.30953e-06		0.000161064	0.000162872		8.66707e-05	0.000105691		5.1947e-05	3.9724e-05
	Cluster_297	Firmicutes	Clostridia	Clostridiales	Ruminococcaceae	Ruminococcaceae UCG-014	unknown species	0	1.35144e-06	2.92024e-05		0.000155359	2.81002e-05		0.0012815	0.00134747		0.0002073	9.08768e-05
	Cluster_642	Firmicutes	Negativicutes	Selenomonadales	Veillonellaceae	Dialister	unknown species	0	1.34967e-06	5.30953e-06		0.000156901	0.000184135		0.000178028	0.000211266		0.000310315	0.000323641
	Cluster_1088	Bacteroidetes	Bacteroidia	Bacteroidales	Prevotellaceae	unknown genus	unknown species	0	1.34434e-06	absent		0.00025719	0.000271645		0.000129826	0.000135897		6.58899e-05	7.24292e-05
	Cluster_716	Bacteroidetes	Bacteroidia	Bacteroidales	Prevotellaceae	unknown genus	unknown species	0	1.34397e-06	absent		8.39702e-05	0.000110576		0.000241727	0.00018734		0.000152034	0.000120946
	Cluster_1172	Firmicutes	Clostridia	Clostridiales	Ruminococcaceae	Ruminococcaceae UCG-014	unknown species	0	1.3182e-06	absent		0.000121081	0.000172486		8.61573e-05	0.00020774		3.67272e-05	1.47663e-05
	Cluster_747	Firmicutes	Negativicutes	Selenomonadales	Veillonellaceae	Dialister	unknown species	0	1.31443e-06	2.65477e-06		0.000102056	0.000156022		0.000220253	0.000194743		0.000153096	0.000152909
	Cluster_291	Firmicutes	Bacilli	Lactobacillales	Lactobacillaceae	Lactobacillus	unknown species	0	1.31213e-06	1.81431e-06		0.00082423	0.000697849		0.000402137	0.000277193		0.000299719	0.000412134
	Cluster_983	Firmicutes	Clostridia	Clostridiales	Lachnospiraceae	Shuttleworthia	unknown species	0	1.30478e-06	absent		3.88755e-05	8.81472e-05		0.000167463	0.000146083		0.000162025	0.000199481
	Cluster_241	Bacteroidetes	Bacteroidia	Bacteroidales	Prevotellaceae	Prevotella 9	unknown species	0	1.29807e-06	1.21542e-06		0.000638668	0.000986974		0.00216705	0.00208849		0.000756707	0.000441406
	Cluster_873	Firmicutes	Clostridia	Clostridiales	Lachnospiraceae	Roseburia	unknown species	0	1.29609e-06	1.06191e-05		0.000114171	0.000202965		0.000231731	9.97799e-05		3.17292e-05	2.89735e-05
	Cluster_1104	Bacteroidetes	Bacteroidia	Bacteroidales	Prevotellaceae	Prevotella 7	unknown species	0	1.27856e-06	7.39883e-06		0.000181027	8.58758e-05		0.000142612	0.000131817		2.66035e-05	3.06812e-05
	Cluster_2072	Firmicutes	Clostridia	Clostridiales	Lachnospiraceae	unknown genus	unknown species	0	1.23944e-06	absent		8.45367e-05	7.43369e-05		9.37162e-05	7.52296e-05		5.31823e-05	0.000131776
	Cluster_698	Bacteroidetes	Bacteroidia	Bacteroidales	Prevotellaceae	Prevotella 9	unknown species	0	1.23495e-06	absent		0.000147977	0.000260326		0.000243519	0.00026751		0.000118487	8.71955e-05
	Cluster_1393	Firmicutes	Clostridia	Clostridiales	Lachnospiraceae	[Eubacterium] eligens group	unknown species	0	1.13039e-06	absent		4.04785e-05	6.09814e-05		8.44696e-05	7.11133e-05		0.00013065	0.000191543
	Cluster_467	Bacteroidetes	Bacteroidia	Bacteroidales	Prevotellaceae	unknown genus	unknown species	0	1.09159e-06	2.92024e-05		0.000803246	0.000525721		0.000199046	0.000229751		0.000248801	0.000194641
	Cluster_219	Bacteroidetes	Bacteroidia	Bacteroidales	Prevotellaceae	Prevotella 9	unknown species	0	1.07179e-06	1.92587e-06		0.000634828	0.000885404		0.00182928	0.00134058		0.00127359	0.00108295
	Cluster_1435	Firmicutes	Bacilli	Lactobacillales	Lactobacillaceae	Lactobacillus	Lactobacillus sp.	0	1.03363e-06	absent		0.000144293	0.00011613		0.000117416	9.19123e-05		3.66489e-05	3.70862e-05
	Cluster_1571	Bacteroidetes	Bacteroidia	Bacteroidales	Prevotellaceae	unknown genus	unknown species	0	1.0295e-06	2.65477e-06		0.000214776	0.000260683		6.56366e-05	7.57932e-05		1.97692e-05	2.57581e-05
	Cluster_2230	Firmicutes	Negativicutes	Selenomonadales	Veillonellaceae	Dialister	unknown species	0	9.61571e-07	absent		6.69943e-05	9.90345e-05		8.59591e-05	9.29496e-05		0.000133644	0.000163834
	Cluster_239	Firmicutes	Negativicutes	Selenomonadales	Veillonellaceae	Dialister	unknown species	0	9.33684e-07	5.30953e-06		0.000746215	0.000436504		0.00111597	0.00114926		0.00070425	0.000356918
	Cluster_464	Bacteroidetes	Bacteroidia	Bacteroidales	Prevotellaceae	Prevotella 2	unknown species	0	8.93942e-07	1.21542e-06		0.000361539	0.000477004		0.000542244	0.000457301		0.000132911	0.00011516
	Cluster_640	Firmicutes	Clostridia	Clostridiales	Lachnospiraceae	Blautia	unknown species	0	8.84094e-07	absent		8.3139e-05	0.000725206		4.06046e-05	0.000100475		0.000870615	0.000396884
	Cluster_412	Firmicutes	Clostridia	Clostridiales	Lachnospiraceae	Roseburia	unknown species	0	8.68211e-07	1.06191e-05		0.000378173	0.000578434		0.000417833	0.000341893		0.000166319	0.000161128
	Cluster_630	Bacteroidetes	Bacteroidia	Bacteroidales	Prevotellaceae	unknown genus	unknown species	0	8.64042e-07	2.65477e-06		0.000187725	0.000194139		0.000435315	0.000277309		0.00011831	9.98862e-05
	Cluster_345	Firmicutes	Clostridia	Clostridiales	Lachnospiraceae	unknown genus	unknown species	0	8.46102e-07	7.96902e-07		0.000435637	0.000508322		0.000894537	0.000760484		0.000154326	0.000136319
	Cluster_1403	Firmicutes	Clostridia	Clostridiales	Lachnospiraceae	unknown genus	unknown species	0	8.27445e-07	absent		0.000120508	0.00013158		0.000104615	8.33258e-05		3.19059e-05	4.77935e-05
	Cluster_1196	Firmicutes	Clostridia	Clostridiales	Ruminococcaceae	Ruminococcaceae UCG-014	unknown species	0	8.23992e-07	7.9643e-06		0.000103869	0.00053219		5.94486e-06	1.34925e-05		2.77876e-05	2.61901e-05
	Cluster_1381	Bacteroidetes	Bacteroidia	Bacteroidales	Prevotellaceae	Prevotella 9	unknown species	0	8.22755e-07	absent		0.00010352	9.39e-05		8.49235e-05	5.85342e-05		5.61232e-05	0.000100704
	Cluster_949	Bacteroidetes	Bacteroidia	Bacteroidales	Prevotellaceae	Prevotella 9	unknown species	0	8.2049e-07	absent		0.000264579	0.000241604		0.00054086	0.000558261		0.000137169	0.000125532
	Cluster_1092	Firmicutes	Clostridia	Clostridiales	Lachnospiraceae	Shuttleworthia	unknown species	0	8.04889e-07	absent		5.71572e-05	8.07988e-05		0.000253382	0.000203994		0.00044736	0.000537337
	Cluster_245	Bacteroidetes	Bacteroidia	Bacteroidales	Prevotellaceae	unknown genus	unknown species	0	7.9399e-07	1.63611e-06		0.000808685	0.00140617		0.00201005	0.00179879		0.000965437	0.00100728
	Cluster_752	Firmicutes	Erysipelotrichia	Erysipelotrichales	Erysipelotrichaceae	Catenisphaera	unknown species	0	7.87341e-07	7.9643e-06		0.000256959	4.3389e-05		0.000101354	4.61688e-05		7.40771e-05	6.8481e-05
	Cluster_1525	Bacteroidetes	Bacteroidia	Bacteroidales	Prevotellaceae	Prevotella 9	unknown species	0	7.79884e-07	4.14863e-06		0.000253041	0.000177723		0.0004608	0.000464149		0.000192738	0.000139721
	Cluster_2603	Bacteroidetes	Bacteroidia	Bacteroidales	Prevotellaceae	Prevotella 9	unknown species	0	7.37498e-07	absent		4.20605e-05	8.19381e-05		0.000137379	0.000160027		0.000104658	0.000112486
	Cluster_1001	Bacteroidetes	Bacteroidia	Bacteroidales	Prevotellaceae	Prevotella 9	unknown species	0	7.13159e-07	8.46826e-06		0.000123037	0.000105707		9.44172e-05	8.38011e-05		6.19359e-05	7.66891e-05
	Cluster_1130	Firmicutes	Negativicutes	Selenomonadales	Veillonellaceae	unknown genus	unknown species	0	7.11477e-07	absent		4.24237e-05	0.000224861		0.00026447	0.000192608		3.2365e-07	absent
	Cluster_661	Bacteroidetes	Bacteroidia	Bacteroidales	Prevotellaceae	Prevotella 1	unknown species	0	7.03753e-07	absent		0.000198161	0.000184607		0.000202861	0.000220616		0.000135802	0.000155321
	Cluster_1140	Proteobacteria	Gammaproteobacteria	Aeromonadales	Succinivibrionaceae	Succinivibrio	unknown species	0	6.7343e-07	2.65477e-06		8.92407e-05	9.69373e-05		0.000111164	0.000100357		1.6527e-05	1.87201e-05
	Cluster_598	Firmicutes	Clostridia	Clostridiales	Lachnospiraceae	Roseburia	unknown species	0	5.69255e-07	2.65477e-06		0.000402133	0.000397781		0.000274105	0.000255238		9.94206e-05	0.000105606
	Cluster_920	Firmicutes	Clostridia	Clostridiales	Lachnospiraceae	unknown genus	unknown species	0	4.98423e-07	absent		absent	absent		2.25715e-05	3.6923e-06		0.000475463	0.000577385
	Cluster_1010	Firmicutes	Clostridia	Clostridiales	Lachnospiraceae	Agathobacter	unknown species	0	4.80785e-07	absent		8.23799e-05	0.000138313		0.000137136	9.38672e-05		9.17429e-05	6.95528e-05
	Cluster_994	Bacteroidetes	Bacteroidia	Bacteroidales	Prevotellaceae	Prevotella 9	unknown species	0	4.80785e-07	absent		9.36203e-05	8.81038e-05		0.000253011	0.000295195		0.000175838	0.000107223
	Cluster_776	Bacteroidetes	Bacteroidia	Bacteroidales	Prevotellaceae	Prevotella 9	unknown species	0	4.80785e-07	5.30953e-06		0.000166264	0.000306065		0.000696829	0.000667563		0.000423218	0.000196417
	Cluster_689	Bacteroidetes	Bacteroidia	Bacteroidales	Prevotellaceae	Alloprevotella	unknown species	0	4.7776e-07	absent		0.00024412	0.000250136		0.000162284	8.33449e-05		5.3223e-05	8.07188e-05
	Cluster_875	Bacteroidetes	Bacteroidia	Bacteroidales	Prevotellaceae	Prevotellaceae NK3B31 group	unknown species	0	4.77496e-07	absent		9.756e-05	0.000102597		0.000372233	0.000172903		0.000144193	0.000180883
	Cluster_316	Bacteroidetes	Bacteroidia	Bacteroidales	Prevotellaceae	Prevotella 9	unknown species	0	4.73153e-07	absent		0.000508185	0.00104271		0.00124733	0.00117674		0.000427591	0.000501945
	Cluster_735	Firmicutes	Clostridia	Clostridiales	Ruminococcaceae	Ruminococcaceae UCG-014	unknown species	0	4.70399e-07	1.42514e-06		0.000106343	0.000124065		0.000108875	0.000194284		0.000220937	0.00029143
	Cluster_1370	Bacteroidetes	Bacteroidia	Bacteroidales	Prevotellaceae	Prevotella	unknown species	0	4.63568e-07	absent		8.4329e-05	8.15679e-05		0.000128633	5.54697e-05		8.4226e-05	0.000104212
	Cluster_226	Firmicutes	Clostridia	Clostridiales	Lachnospiraceae	Lachnoclostridium 12	[Clostridium] herbivorans	0	4.58929e-07	1.82666e-06		3.95416e-07	absent		2.82892e-06	4.04922e-06		0.00166881	0.0012555
	Cluster_272	Firmicutes	Negativicutes	Selenomonadales	Veillonellaceae	unknown genus	unknown species	0	4.49043e-07	2.10142e-05		0.000462961	0.000260127		0.000657437	0.000690565		0.000437739	0.000199279
	Cluster_1806	Bacteroidetes	Bacteroidia	Bacteroidales	Muribaculaceae	unknown genus	unknown species	0	4.16965e-07	2.65477e-06		0.000100547	4.80925e-05		9.16003e-05	0.000121956		0.000197271	0.000174012
	Cluster_883	Bacteroidetes	Bacteroidia	Bacteroidales	Prevotellaceae	unknown genus	unknown species	0	4.15762e-07	absent		7.48352e-05	0.000254306		0.000293226	0.000242025		6.49057e-05	5.68682e-05
	Cluster_423	Firmicutes	Negativicutes	Selenomonadales	Veillonellaceae	Dialister	unknown species	0	4.11996e-07	absent		0.000230572	0.000186985		0.000418335	0.000394684		0.00025149	0.000170925
	Cluster_540	Firmicutes	Clostridia	Clostridiales	Ruminococcaceae	Ruminococcaceae UCG-014	unknown species	0	4.11996e-07	1.29815e-06		0.000294545	0.000331321		0.000284405	0.000144305		0.000128945	0.000178008
	Cluster_413	Firmicutes	Clostridia	Clostridiales	Lachnospiraceae	Shuttleworthia	unknown species	0	4.11996e-07	absent		0.000116681	0.000253883		0.000374465	0.000457767		0.000520582	0.000779599
	Cluster_851	Firmicutes	Clostridia	Clostridiales	Lachnospiraceae	Shuttleworthia	unknown species	0	4.11996e-07	absent		7.68604e-05	0.0001317		0.000246846	0.000213714		0.000259444	0.000495698
	Cluster_1631	Firmicutes	Clostridia	Clostridiales	Lachnospiraceae	Roseburia	unknown species	0	4.11996e-07	absent		9.57731e-05	6.29192e-05		0.000147338	9.84631e-05		2.14736e-05	3.57367e-05
	Cluster_1256	Firmicutes	Clostridia	Clostridiales	Lachnospiraceae	[Eubacterium] ventriosum group	unknown species	0	4.11996e-07	1.81938e-06		0.000158961	9.83986e-05		5.63762e-05	3.12647e-05		3.84694e-05	4.2043e-05
	Cluster_657	Bacteroidetes	Bacteroidia	Bacteroidales	Prevotellaceae	Prevotella 9	unknown species	0	4.10026e-07	5.30953e-06		0.000308685	0.00013241		0.000542695	0.000432971		0.000269255	0.00025549
	Cluster_1157	Bacteroidetes	Bacteroidia	Bacteroidales	Muribaculaceae	unknown genus	unknown species	0	4.10026e-07	5.30953e-06		6.52484e-05	6.21758e-05		7.52013e-05	7.63262e-05		0.000153329	0.000111453
	Cluster_127	Bacteroidetes	Bacteroidia	Bacteroidales	Prevotellaceae	Prevotella 7	unknown species	0	4.01844e-07	absent		0.00161739	0.00112644		0.00173791	0.00165685		0.000580588	0.000153457
	Cluster_131	Bacteroidetes	Bacteroidia	Bacteroidales	Prevotellaceae	Prevotella 9	unknown species	0	3.93719e-07	1.07837e-05		0.00161957	0.00214545		0.00296072	0.0033662		0.000666171	0.000372103
	Cluster_1080	Firmicutes	Negativicutes	Selenomonadales	Veillonellaceae	Mitsuokella	unknown species	0	3.78442e-07	absent		8.62695e-05	0.000105957		0.0002097	0.000221774		6.51768e-05	5.52291e-05
	Cluster_945	Firmicutes	Negativicutes	Selenomonadales	Veillonellaceae	Dialister	unknown species	0	3.78442e-07	absent		4.16601e-05	4.95679e-05		9.93592e-05	9.47112e-05		0.000382753	0.000328295
	Cluster_733	Bacteroidetes	Bacteroidia	Bacteroidales	Prevotellaceae	Prevotella 7	unknown species	0	3.78442e-07	absent		0.000131971	0.000218146		0.00050741	0.000506601		0.000200703	9.09808e-05
	Cluster_1200	Firmicutes	Negativicutes	Selenomonadales	Veillonellaceae	Dialister	unknown species	0	3.71953e-07	1.59286e-05		5.45049e-05	7.07485e-05		8.12623e-05	9.17736e-05		0.000105249	9.91036e-05
	Cluster_963	Firmicutes	Clostridia	Clostridiales	Lachnospiraceae	Anaerosporobacter	unknown species	0	3.70298e-07	absent		6.30529e-05	2.42406e-05		0.000206614	0.000192339		0.000284988	0.000215685
	Cluster_1153	Bacteroidetes	Bacteroidia	Bacteroidales	Prevotellaceae	Prevotella 9	unknown species	0	3.672e-07	absent		0.000118605	0.000198916		0.000279828	0.000293279		8.25385e-05	6.45748e-05
	Cluster_32	Bacteroidetes	Bacteroidia	Bacteroidales	Prevotellaceae	Prevotella 7	unknown species	0	3.26788e-07	1.03934e-05		0.00550531	0.00349196		0.00600025	0.00589863		0.00195435	0.000791512
	Cluster_2602	Bacteroidetes	Bacteroidia	Bacteroidales	Prevotellaceae	Prevotella 9	unknown species	0	3.19639e-07	5.30953e-06		6.32243e-05	0.000111096		0.000137501	0.000154998		6.33793e-05	7.69492e-05
	Cluster_856	Bacteroidetes	Bacteroidia	Bacteroidales	Prevotellaceae	Prevotella 7	unknown species	0	3.19639e-07	absent		0.000126377	6.60878e-05		0.000196594	0.000132478		4.54027e-05	3.86688e-05
	Cluster_1118	Firmicutes	Negativicutes	Selenomonadales	Veillonellaceae	Dialister	unknown species	0	3.1811e-07	absent		0.000144479	0.000270377		7.89918e-05	3.77826e-05		4.70788e-05	3.32213e-05
	Cluster_204	Bacteroidetes	Bacteroidia	Bacteroidales	Prevotellaceae	Prevotella 9	unknown species	0	2.71112e-07	absent		0.000754652	0.000403109		0.00135981	0.00117612		0.000515795	0.000390759
	Cluster_1810	Firmicutes	Clostridia	Clostridiales	Lachnospiraceae	Roseburia	unknown species	0	2.57729e-07	absent		5.54357e-05	7.29941e-05		0.000111987	0.000163859		6.66271e-05	3.87702e-05
	Cluster_1489	Bacteroidetes	Bacteroidia	Bacteroidales	Prevotellaceae	Prevotella 2	unknown species	0	2.57729e-07	absent		0.000103953	0.000106994		0.000141868	0.000191971		1.18504e-05	1.22072e-05
	Cluster_459	Bacteroidetes	Bacteroidia	Bacteroidales	Prevotellaceae	unknown genus	unknown species	0	2.32354e-07	2.65477e-06		0.000379318	0.000516868		0.000518368	0.000522988		0.000124286	6.96698e-05
	Cluster_350	Bacteroidetes	Bacteroidia	Bacteroidales	Muribaculaceae	unknown genus	unknown species	0	2.32354e-07	absent		0.000142168	0.000337152		0.000952783	0.000182734		0.000608322	0.000324749
	Cluster_1023	Firmicutes	Bacilli	Lactobacillales	Lactobacillaceae	Lactobacillus	unknown species	0	absent	absent		absent	absent		absent	9.3094e-07		0.000929615	0.000665823
	Cluster_404	Firmicutes	Negativicutes	Selenomonadales	Veillonellaceae	Mitsuokella	unknown species	0	absent	2.65477e-06		7.41406e-05	0.000295652		0.00119651	0.000819302		5.20424e-05	7.38247e-06
	Cluster_382	Firmicutes	Negativicutes	Selenomonadales	Veillonellaceae	Mitsuokella	unknown species	0	absent	5.30953e-06		6.10872e-05	0.000292222		0.00129295	0.000884711		4.08889e-05	absent
	Cluster_1060	Firmicutes	Negativicutes	Selenomonadales	Veillonellaceae	Dialister	unknown species	0	absent	absent		5.56867e-05	2.27725e-05		0.000115724	0.000119787		9.50703e-05	4.14507e-05
	Cluster_1111	Firmicutes	Negativicutes	Selenomonadales	Veillonellaceae	Mitsuokella	unknown species	0	absent	4.14863e-06		0.000220891	0.000173888		0.00030864	0.000362276		0.0002122	0.000116179
	Cluster_2507	Firmicutes	Negativicutes	Selenomonadales	Veillonellaceae	Dialister	unknown species	0	absent	1.33936e-05		6.41018e-05	6.9366e-05		8.45113e-05	8.09035e-05		0.000189428	0.0001914
	Cluster_794	Firmicutes	Negativicutes	Selenomonadales	Veillonellaceae	Dialister	unknown species	0	absent	2.65477e-06		0.000339496	0.000163571		0.00016061	0.000149075		0.00012027	8.64225e-05
	Cluster_829	Firmicutes	Negativicutes	Selenomonadales	Veillonellaceae	Dialister	unknown species	0	absent	5.30953e-06		0.000144165	0.000110065		0.000164885	0.000173052		0.000188219	0.000146564
	Cluster_488	Firmicutes	Clostridia	Clostridiales	Ruminococcaceae	Ruminococcaceae UCG-010	unknown species	0	absent	8.84042e-05		0.000161193	0.000191235		0.000116039	8.89108e-05		0.00102383	0.000252781
	Cluster_1066	Firmicutes	Clostridia	Clostridiales	Ruminococcaceae	Ruminococcus 1	unknown species	0	absent	absent		absent	absent		absent	1.96632e-06		0.00045233	0.000273532
	Cluster_879	Firmicutes	Clostridia	Clostridiales	Ruminococcaceae	[Eubacterium] coprostanoligenes group	unknown species	0	absent	1.06191e-05		0.000112108	0.000111688		0.000146911	0.000136361		0.000179774	0.00024253
	Cluster_1498	Firmicutes	Clostridia	Clostridiales	Lachnospiraceae	Shuttleworthia	unknown species	0	absent	1.10802e-06		1.87827e-05	7.77323e-05		0.000109762	9.90439e-05		0.000114945	0.000162497
	Cluster_399	Firmicutes	Clostridia	Clostridiales	Ruminococcaceae	Ruminococcaceae UCG-014	unknown species	0	absent	absent		absent	absent		absent	5.41964e-06		0.00150031	4.27205e-05
	Cluster_578	Firmicutes	Clostridia	Clostridiales	Ruminococcaceae	Ruminococcaceae UCG-014	unknown species	0	absent	absent		absent	absent		0.000404664	0.000969175		0.000218538	0.00010087
	Cluster_1174	Firmicutes	Clostridia	Clostridiales	Ruminococcaceae	Ruminococcaceae UCG-014	unknown species	0	absent	absent		0.000115103	4.2356e-06		0.00029888	1.03583e-05		4.36248e-05	2.18584e-05
	Cluster_1246	Firmicutes	Clostridia	Clostridiales	Lachnospiraceae	[Eubacterium] hallii group	unknown species	0	absent	absent		4.1271e-06	absent		3.48552e-05	7.46719e-05		0.000297586	0.000355581
	Cluster_1298	Firmicutes	Clostridia	Clostridiales	Lachnospiraceae	Lachnospira	unknown species	0	absent	absent		7.71922e-05	0.000103494		0.000123392	9.05999e-05		4.00701e-05	1.65006e-05
	Cluster_1227	Firmicutes	Clostridia	Clostridiales	Lachnospiraceae	Butyrivibrio	unknown species	0	absent	absent		absent	absent		9.15753e-07	absent		0.000259043	0.000154754
	Cluster_771	Firmicutes	Clostridia	Clostridiales	Lachnospiraceae	Roseburia	unknown species	0	absent	absent		6.84611e-05	0.000157908		0.000256061	0.00034513		0.000323323	0.000598054
	Cluster_887	Firmicutes	Clostridia	Clostridiales	Lachnospiraceae	Roseburia	unknown species	0	absent	2.2732e-05		0.000132529	0.000253299		0.000323387	0.000104249		2.10704e-05	1.78997e-05
	Cluster_429	Firmicutes	Clostridia	Clostridiales	Lachnospiraceae	Shuttleworthia	unknown species	0	absent	absent		3.12769e-05	7.58718e-05		3.20596e-05	5.33733e-05		0.0012024	0.00215087
	Cluster_561	Firmicutes	Clostridia	Clostridiales	Lachnospiraceae	Shuttleworthia	unknown species	0	absent	absent		6.7587e-05	9.992e-05		0.000263606	0.000278993		0.000335535	0.000336929
	Cluster_286	Firmicutes	Clostridia	Clostridiales	Lachnospiraceae	Shuttleworthia	unknown species	0	absent	absent		absent	absent		8.62673e-07	2.70982e-06		0.00210847	0.00223485
	Cluster_3736	Firmicutes	Clostridia	Clostridiales	Lachnospiraceae	Shuttleworthia	unknown species	0	absent	absent		absent	absent		absent	absent		0.000250391	0.000409897
	Cluster_1186	Firmicutes	Clostridia	Clostridiales	Lachnospiraceae	unknown genus	unknown species	0	absent	absent		4.77758e-05	2.14855e-05		0.000104933	0.000178652		0.000297573	0.000335655
	Cluster_824	Firmicutes	Clostridia	Clostridiales	Lachnospiraceae	Acetitomaculum	unknown species	0	absent	absent		0.00013972	0.000120869		0.000121224	0.000736753		0.000165335	0.000152803
	Cluster_966	Firmicutes	Clostridia	Clostridiales	Lachnospiraceae	Lachnospiraceae NK3A20 group	unknown species	0	absent	absent		9.36909e-07	absent		0.000309122	1.46723e-05		4.94617e-05	1.80639e-06
	Cluster_481	Firmicutes	Clostridia	Clostridiales	Lachnospiraceae	Blautia	unknown species	0	absent	absent		5.30399e-06	2.17016e-06		0.000315207	0.000265664		0.000740585	0.000658884
	Cluster_1070	Firmicutes	Clostridia	Clostridiales	Lachnospiraceae	Fusicatenibacter	unknown species	0	absent	absent		absent	absent		0.000131345	0.000279535		0.000228673	0.000236576
	Cluster_1142	Proteobacteria	Gammaproteobacteria	Aeromonadales	Succinivibrionaceae	Succinivibrionaceae UCG-001	unknown species	0	absent	2.65477e-06		5.67625e-05	6.13357e-05		3.9229e-05	0.000168443		0.000109287	7.06438e-05
	Cluster_506	Bacteroidetes	Bacteroidia	Bacteroidales	Prevotellaceae	Prevotella 9	unknown species	0	absent	absent		0.000158829	0.000331064		0.000357547	0.000367678		0.000102437	0.000101159
	Cluster_408	Bacteroidetes	Bacteroidia	Bacteroidales	Prevotellaceae	Prevotella 9	unknown species	0	absent	1.92587e-06		0.000417019	0.00046162		0.00136274	0.00171645		0.000204931	0.000117723
	Cluster_1051	Bacteroidetes	Bacteroidia	Bacteroidales	Prevotellaceae	Prevotella 9	unknown species	0	absent	absent		8.12039e-05	9.67314e-05		0.000127157	0.000139969		1.96038e-05	1.16996e-05
	Cluster_2920	Bacteroidetes	Bacteroidia	Bacteroidales	Prevotellaceae	Prevotella 9	unknown species	0	absent	absent		4.98461e-05	8.02163e-05		0.000164963	0.000199359		1.78355e-05	8.76991e-06
	Cluster_1501	Bacteroidetes	Bacteroidia	Bacteroidales	Prevotellaceae	Prevotella 9	unknown species	0	absent	absent		5.31031e-05	5.00201e-05		0.000132053	0.000172594		5.52566e-05	1.87273e-05
	Cluster_865	Bacteroidetes	Bacteroidia	Bacteroidales	Prevotellaceae	Prevotella 9	unknown species	0	absent	absent		4.992e-05	0.000121815		0.000209585	0.000135549		7.73458e-05	8.90844e-05
	Cluster_1241	Bacteroidetes	Bacteroidia	Bacteroidales	Prevotellaceae	Prevotella 9	unknown species	0	absent	1.29815e-06		6.29862e-05	7.14944e-05		0.000175318	8.62733e-05		6.28655e-05	6.99983e-05
	Cluster_721	Bacteroidetes	Bacteroidia	Bacteroidales	Prevotellaceae	Prevotella 9	unknown species	0	absent	2.85029e-06		9.48395e-05	0.000351056		0.000362386	0.000357536		7.91939e-05	8.41584e-05
	Cluster_2283	Bacteroidetes	Bacteroidia	Bacteroidales	Prevotellaceae	Prevotella 9	unknown species	0	absent	1.75173e-06		0.000125101	0.000126953		5.20574e-05	4.9766e-05		2.64774e-05	4.00665e-05
	Cluster_275	Bacteroidetes	Bacteroidia	Bacteroidales	Prevotellaceae	Prevotella 9	unknown species	0	absent	1.1117e-06		0.000290434	0.000594588		0.00138779	0.00125925		0.000754089	0.000387716
	Cluster_277	Bacteroidetes	Bacteroidia	Bacteroidales	Prevotellaceae	Prevotella 9	unknown species	0	absent	absent		7.4339e-05	3.7935e-05		0.00240039	0.00383537		0.000214251	6.18937e-05
	Cluster_1477	Bacteroidetes	Bacteroidia	Bacteroidales	Prevotellaceae	Prevotella 9	unknown species	0	absent	absent		5.73465e-06	1.25588e-06		0.000197205	0.00028747		2.14116e-05	7.00521e-06
	Cluster_290	Bacteroidetes	Bacteroidia	Bacteroidales	Prevotellaceae	Prevotella 9	unknown species	0	absent	absent		7.42903e-05	1.93907e-05		0.00182936	0.00201056		0.000247826	5.57676e-05
	Cluster_1014	Bacteroidetes	Bacteroidia	Bacteroidales	Prevotellaceae	Prevotella 7	unknown species	0	absent	absent		1.02587e-05	absent		0.000264898	0.000293042		4.06011e-05	3.74585e-06
	Cluster_530	Bacteroidetes	Bacteroidia	Bacteroidales	Prevotellaceae	Prevotella 7	unknown species	0	absent	absent		2.21963e-05	5.0235e-06		0.000560131	0.000735447		6.01369e-05	1.03062e-05
	Cluster_1167	Bacteroidetes	Bacteroidia	Bacteroidales	Prevotellaceae	Prevotella 7	unknown species	0	absent	absent		7.95683e-06	2.51175e-06		0.000255657	0.0002806		2.85752e-05	3.12913e-06
	Cluster_621	Bacteroidetes	Bacteroidia	Bacteroidales	Prevotellaceae	Prevotella 9	unknown species	0	absent	2.65477e-06		0.000243168	0.000139676		0.000505108	0.000412613		0.00017561	0.000202374
	Cluster_312	Bacteroidetes	Bacteroidia	Bacteroidales	Prevotellaceae	Prevotella 7	unknown species	0	absent	3.98215e-05		0.000525614	0.000143459		0.000777966	0.000498836		0.000313903	0.000323454
	Cluster_1105	Bacteroidetes	Bacteroidia	Bacteroidales	Prevotellaceae	Prevotella 7	unknown species	0	absent	absent		7.82652e-05	2.46279e-05		0.000126264	7.07952e-05		5.77539e-05	4.92266e-05
	Cluster_650	Bacteroidetes	Bacteroidia	Bacteroidales	Prevotellaceae	Prevotella 9	unknown species	0	absent	5.30953e-06		0.000118612	5.65479e-05		0.000287728	0.000194931		0.000157341	0.000157478
	Cluster_474	Bacteroidetes	Bacteroidia	Bacteroidales	Prevotellaceae	Prevotella 9	unknown species	0	absent	absent		0.000181764	0.000308902		0.00048753	0.000566878		0.00023494	6.36908e-05
	Cluster_151	Bacteroidetes	Bacteroidia	Bacteroidales	Prevotellaceae	Prevotella 9	unknown species	0	absent	absent		0.000776087	0.000872965		0.0018069	0.00189986		0.000786615	0.000330886
	Cluster_541	Bacteroidetes	Bacteroidia	Bacteroidales	Prevotellaceae	Prevotella 7	unknown species	0	absent	absent		0.000169946	0.00016587		0.00036783	0.000410991		0.000161461	5.9253e-05
	Cluster_424	Bacteroidetes	Bacteroidia	Bacteroidales	Prevotellaceae	Prevotella 7	unknown species	0	absent	absent		4.4813e-05	1.25588e-06		0.000788085	0.00110473		0.000126487	9.17371e-06
	Cluster_560	Bacteroidetes	Bacteroidia	Bacteroidales	Prevotellaceae	Prevotella 7	unknown species	0	absent	absent		0.000205285	0.000201399		0.000275865	0.000313699		0.000118666	4.82151e-05
	Cluster_1076	Bacteroidetes	Bacteroidia	Bacteroidales	Prevotellaceae	Prevotella 7	unknown species	0	absent	absent		1.28689e-06	1.25588e-06		0.000232433	0.000318404		3.47837e-05	absent
	Cluster_79	Bacteroidetes	Bacteroidia	Bacteroidales	Prevotellaceae	Prevotella 7	unknown species	0	absent	absent		0.000280014	2.29765e-05		0.00616581	0.00664727		0.00047252	8.93064e-05
	Cluster_215	Bacteroidetes	Bacteroidia	Bacteroidales	Prevotellaceae	Prevotella 7	unknown species	0	absent	absent		9.45584e-05	4.65619e-06		0.00197979	0.00216182		7.61225e-05	1.90111e-05
	Cluster_470	Bacteroidetes	Bacteroidia	Bacteroidales	Prevotellaceae	Prevotella 7	unknown species	0	absent	absent		4.07596e-05	6.27938e-06		0.00073077	0.000951909		0.000163495	3.8176e-06
	Cluster_1316	Bacteroidetes	Bacteroidia	Bacteroidales	Prevotellaceae	Prevotella 7	unknown species	0	absent	2.79637e-06		0.000117762	0.000116645		9.75084e-05	0.000115889		1.30764e-05	1.25848e-05
	Cluster_195	Bacteroidetes	Bacteroidia	Bacteroidales	Prevotellaceae	Prevotella 7	unknown species	0	absent	1.92587e-06		0.000807376	0.000726982		0.00113442	0.00117363		0.00038113	0.000165804
	Cluster_860	Bacteroidetes	Bacteroidia	Bacteroidales	Prevotellaceae	Prevotella 9	unknown species	0	absent	absent		0.000160651	0.000215548		0.000272498	0.000290167		6.23173e-05	2.31009e-05
	Cluster_1198	Bacteroidetes	Bacteroidia	Bacteroidales	Prevotellaceae	Prevotella 9	unknown species	0	absent	absent		7.36126e-05	8.70005e-05		0.000121436	0.000139091		2.67806e-05	1.77883e-05
	Cluster_396	Bacteroidetes	Bacteroidia	Bacteroidales	Prevotellaceae	Prevotella 9	unknown species	0	absent	absent		0.000469009	0.000647354		0.000785138	0.000842461		0.000177246	8.78763e-05
	Cluster_1815	Bacteroidetes	Bacteroidia	Bacteroidales	Prevotellaceae	unknown genus	unknown species	0	absent	7.9643e-06		0.000115265	0.000139562		0.000115885	0.000110465		9.57162e-05	0.000153447
	Cluster_1112	Bacteroidetes	Bacteroidia	Bacteroidales	Prevotellaceae	Prevotella 9	unknown species	0	absent	absent		8.44494e-05	0.000141983		0.00037468	0.000443023		6.33225e-05	4.71388e-05
	Cluster_712	Bacteroidetes	Bacteroidia	Bacteroidales	Prevotellaceae	Prevotella 9	unknown species	0	absent	absent		8.69405e-05	0.000167327		0.000539381	0.000584275		0.000194673	7.59187e-05
	Cluster_2229	Bacteroidetes	Bacteroidia	Bacteroidales	Prevotellaceae	Prevotella 9	unknown species	0	absent	absent		3.24272e-05	7.47835e-05		0.000159036	0.000176753		3.68487e-05	1.77022e-05
	Cluster_1430	Bacteroidetes	Bacteroidia	Bacteroidales	Prevotellaceae	Prevotella 9	unknown species	0	absent	absent		3.64422e-05	6.80731e-05		0.000162358	0.000132644		0.000114685	0.000127411
	Cluster_1145	Bacteroidetes	Bacteroidia	Bacteroidales	Prevotellaceae	Prevotella 7	unknown species	0	absent	absent		9.45497e-05	0.000161291		0.000373885	0.000415788		0.000176324	0.000100089
	Cluster_251	Bacteroidetes	Bacteroidia	Bacteroidales	Prevotellaceae	Prevotella 7	unknown species	0	absent	3.21011e-06		0.000640813	0.000923675		0.00189213	0.00189016		0.000812455	0.000405198
	Cluster_1986	Bacteroidetes	Bacteroidia	Bacteroidales	Prevotellaceae	Prevotella 7	unknown species	0	absent	absent		5.38659e-05	8.73931e-05		0.000168973	0.00010419		3.99985e-05	2.02691e-05
	Cluster_904	Bacteroidetes	Bacteroidia	Bacteroidales	Prevotellaceae	Prevotella 7	unknown species	0	absent	absent		2.25855e-05	9.34368e-06		0.000254767	0.000136508		0.000101162	7.33367e-05
	Cluster_915	Bacteroidetes	Bacteroidia	Bacteroidales	Prevotellaceae	Prevotella 7	unknown species	0	absent	1.75173e-06		0.000120811	0.000216228		0.000170332	0.000149024		8.00722e-05	7.87288e-06
	Cluster_70	Bacteroidetes	Bacteroidia	Bacteroidales	Prevotellaceae	Prevotella 7	unknown species	0	absent	absent		0.00179705	0.00144088		0.00599226	0.00384963		0.00212766	0.00163763
	Cluster_323	Bacteroidetes	Bacteroidia	Bacteroidales	Prevotellaceae	Prevotella 7	unknown species	0	absent	absent		0.000310361	0.000365497		0.00104987	0.000829776		0.000448601	0.000268796
	Cluster_1193	Bacteroidetes	Bacteroidia	Bacteroidales	Prevotellaceae	Prevotella 7	unknown species	0	absent	absent		6.07921e-05	9.63027e-05		0.000278565	0.000138005		6.32463e-05	5.49909e-05
	Cluster_1025	Bacteroidetes	Bacteroidia	Bacteroidales	Prevotellaceae	Prevotella 9	unknown species	0	absent	absent		0.00019021	0.00016642		7.01557e-05	8.83212e-05		0.000119493	9.03958e-05
	Cluster_466	Bacteroidetes	Bacteroidia	Bacteroidales	Prevotellaceae	Prevotella 9	unknown species	0	absent	1.75173e-06		0.000374496	0.000397179		0.00109602	0.00124045		0.000437628	0.000138511
	Cluster_2816	Bacteroidetes	Bacteroidia	Bacteroidales	Prevotellaceae	Prevotella 9	unknown species	0	absent	absent		4.35632e-05	9.0169e-05		0.000168829	0.000168738		8.67477e-05	4.32043e-05
	Cluster_992	Bacteroidetes	Bacteroidia	Bacteroidales	Prevotellaceae	Prevotella 9	unknown species	0	absent	1.81431e-06		0.00039965	0.000371663		0.000907155	0.000942772		0.00025465	0.000196592
	Cluster_681	Bacteroidetes	Bacteroidia	Bacteroidales	Prevotellaceae	Prevotella 7	unknown species	0	absent	absent		0.000188159	9.01278e-05		0.000345213	0.000196263		7.50247e-05	3.86115e-05
	Cluster_1351	Bacteroidetes	Bacteroidia	Bacteroidales	Prevotellaceae	Prevotella 7	unknown species	0	absent	2.65477e-06		0.000215234	0.000164497		0.000329419	0.000306661		5.16601e-05	2.53232e-05
	Cluster_1035	Bacteroidetes	Bacteroidia	Bacteroidales	Prevotellaceae	Prevotella 7	metagenome	0	absent	absent		0.000123593	0.000115107		0.000258704	0.000264146		5.15217e-05	3.96814e-05
	Cluster_1137	Bacteroidetes	Bacteroidia	Bacteroidales	Prevotellaceae	Prevotella 9	unknown species	0	absent	absent		4.90437e-05	9.25274e-05		0.00018356	0.000204273		6.85292e-05	3.46622e-05
	Cluster_391	Bacteroidetes	Bacteroidia	Bacteroidales	Prevotellaceae	Prevotella 9	unknown species	0	absent	4.96183e-06		0.000379722	0.000654708		0.000953641	0.00110639		0.000332354	0.000129389
	Cluster_2019	Bacteroidetes	Bacteroidia	Bacteroidales	Prevotellaceae	Prevotella 9	unknown species	0	absent	absent		9.35564e-06	2.07118e-05		0.000169686	0.000280386		3.12033e-05	7.76606e-06
	Cluster_1683	Bacteroidetes	Bacteroidia	Bacteroidales	Prevotellaceae	Prevotella 9	unknown species	0	absent	absent		8.30164e-06	9.49484e-06		0.000194167	0.000222295		4.34729e-05	4.88132e-06
	Cluster_208	Bacteroidetes	Bacteroidia	Bacteroidales	Prevotellaceae	Prevotella 9	unknown species	0	absent	absent		0.000133836	3.16556e-05		0.00311451	0.00412728		0.000300558	7.32128e-05
	Cluster_936	Bacteroidetes	Bacteroidia	Bacteroidales	Prevotellaceae	Prevotella 9	unknown species	0	absent	absent		8.07662e-06	2.51175e-06		0.000220145	0.000325259		3.36745e-05	4.6233e-06
	Cluster_117	Bacteroidetes	Bacteroidia	Bacteroidales	Prevotellaceae	Prevotella 9	unknown species	0	absent	6.90162e-06		0.00232998	0.00261872		0.00394166	0.00432705		0.00124827	0.000504076
	Cluster_1345	Bacteroidetes	Bacteroidia	Bacteroidales	Prevotellaceae	Prevotella 7	unknown species	0	absent	5.60347e-06		9.04521e-05	8.37007e-05		9.60481e-05	0.00010491		2.98693e-05	2.15665e-05
	Cluster_836	Bacteroidetes	Bacteroidia	Bacteroidales	Prevotellaceae	unknown genus	unknown species	0	absent	absent		4.52502e-05	5.83954e-05		0.000318736	0.000255816		0.000154471	5.67527e-05
	Cluster_1026	Bacteroidetes	Bacteroidia	Bacteroidales	Prevotellaceae	Prevotella 7	unknown species	0	absent	absent		1.29896e-05	3.76763e-06		0.000303257	0.000353294		3.48161e-05	1.75861e-05
	Cluster_764	Bacteroidetes	Bacteroidia	Bacteroidales	Prevotellaceae	Prevotella 7	metagenome	0	absent	absent		0.0002209	0.000241283		0.000270356	0.000334642		6.57563e-05	4.84702e-05
	Cluster_1234	Bacteroidetes	Bacteroidia	Bacteroidales	Prevotellaceae	Prevotella 7	unknown species	0	absent	absent		6.36489e-05	5.56321e-05		0.000146731	0.000129666		5.98284e-05	2.01696e-05
	Cluster_719	Bacteroidetes	Bacteroidia	Bacteroidales	Prevotellaceae	Prevotella 7	unknown species	0	absent	absent		0.000273334	0.00030906		0.000308467	0.000354792		3.21806e-05	1.95886e-05
	Cluster_808	Bacteroidetes	Bacteroidia	Bacteroidales	Prevotellaceae	Prevotella 7	unknown species	0	absent	absent		0.000202678	0.00032409		0.000276398	0.000248782		0.000135347	2.31776e-05
	Cluster_907	Bacteroidetes	Bacteroidia	Bacteroidales	Prevotellaceae	Prevotella 7	unknown species	0	absent	absent		1.28781e-05	7.53526e-06		0.000615547	0.000385499		3.92137e-05	1.22033e-06
	Cluster_895	Bacteroidetes	Bacteroidia	Bacteroidales	Prevotellaceae	Prevotella 9	unknown species	0	absent	absent		2.3691e-05	3.76763e-06		0.000543155	0.000704802		6.68475e-05	2.27933e-05
	Cluster_491	Bacteroidetes	Bacteroidia	Bacteroidales	Prevotellaceae	Prevotella 9	unknown species	0	absent	2.43085e-06		0.000419695	0.00053076		0.000900456	0.000944696		0.000364287	0.00012784
	Cluster_1400	Bacteroidetes	Bacteroidia	Bacteroidales	Prevotellaceae	Prevotella 9	unknown species	0	absent	absent		9.12119e-05	0.000145127		0.00014503	0.000146679		2.82351e-05	1.17493e-05
	Cluster_648	Bacteroidetes	Bacteroidia	Bacteroidales	Prevotellaceae	Prevotella 9	unknown species	0	absent	absent		0.000121466	0.000302371		0.000490098	0.000503018		0.000243612	0.000249885
	Cluster_1522	Bacteroidetes	Bacteroidia	Bacteroidales	Prevotellaceae	unknown genus	unknown species	0	absent	absent		9.44992e-05	0.00017662		0.000209443	0.000189997		5.4864e-05	6.29301e-05
	Cluster_498	Bacteroidetes	Bacteroidia	Bacteroidales	Prevotellaceae	unknown genus	unknown species	0	absent	absent		0.000452391	0.000637922		0.000737335	0.000711916		0.000182829	0.00013453
	Cluster_727	Bacteroidetes	Bacteroidia	Bacteroidales	Prevotellaceae	unknown genus	unknown species	0	absent	absent		0.000136076	0.000132138		0.000175599	0.000163142		0.000120576	0.000142551
	Cluster_951	Bacteroidetes	Bacteroidia	Bacteroidales	Prevotellaceae	unknown genus	unknown species	0	absent	absent		3.2899e-05	3.25838e-05		0.000248929	0.000194344		0.000125276	3.30609e-05
	Cluster_1391	Bacteroidetes	Bacteroidia	Bacteroidales	Prevotellaceae	Prevotella 9	unknown species	0	absent	absent		8.42622e-05	0.000160331		0.000204516	0.000225271		6.57077e-05	4.87575e-05
	Cluster_989	Bacteroidetes	Bacteroidia	Bacteroidales	Prevotellaceae	unknown genus	unknown species	0	absent	absent		0.000102522	0.00010472		0.000117757	0.000103971		8.30684e-05	0.00011548
	Cluster_1028	Bacteroidetes	Bacteroidia	Bacteroidales	Prevotellaceae	Prevotellaceae NK3B31 group	unknown species	0	absent	absent		9.20669e-05	0.000114254		8.63517e-05	6.56326e-05		0.000109784	9.91652e-05
	Cluster_2327	Bacteroidetes	Bacteroidia	Bacteroidales	Prevotellaceae	Prevotella 2	unknown species	0	absent	2.65477e-06		9.9e-05	0.000131698		9.58971e-05	0.000145062		1.59859e-05	8.09327e-06
	Cluster_2537	Bacteroidetes	Bacteroidia	Bacteroidales	Prevotellaceae	Prevotella 2	unknown species	0	absent	absent		6.37523e-05	9.34036e-05		0.000112714	0.000203485		1.2892e-05	3.62665e-06
	Cluster_1386	Bacteroidetes	Bacteroidia	Bacteroidales	Prevotellaceae	Prevotella 2	unknown species	0	absent	absent		9.4075e-05	0.000113627		0.000171755	0.000193623		3.32203e-05	3.5028e-05
	Cluster_1297	Bacteroidetes	Bacteroidia	Bacteroidales	Prevotellaceae	Alloprevotella	unknown species	0	absent	absent		absent	absent		absent	absent		0.000355441	0.00010142
	Cluster_1148	Bacteroidetes	Bacteroidia	Bacteroidales	Rikenellaceae	Rikenellaceae RC9 gut group	unknown species	0	absent	absent		1.39901e-06	absent		0.000401773	2.31278e-05		2.97907e-05	2.72528e-05
	Cluster_1022	Bacteroidetes	Bacteroidia	Bacteroidales	Muribaculaceae	unknown genus	unknown species	0	absent	absent		6.37367e-05	6.27938e-06		0.0002608	0.000305097		0.00029456	0.000357048
	1 The OTU shared in the fecal microbiota of the 89 vaccinated 28-day-old pigs included in the study are in blod letters
	2 0 : non-shared OTU ; 1 : shared OTU among the group of 89 vaccinated pigs

## Sheet: Supplementary Data 3
	Supplementary Data 3: Taxonomic composition of fecal microbiota.
	Mean relative abundances of phyla, families and genera in fecal DNA of 28, 49, 63, and 146 day-old pigs according to their vaccination status.
	Phylum	Class	Family	Genus	Cumulated mean relative abundance with all annotated OTUs
					D28			D49			D63			D146
					Vaccinated	Not Vaccinated		Vaccinated	Not Vaccinated		Vaccinated	Not Vaccinated		Vaccinated	Not Vaccinated
	Firmicutes	-	-	-	0.548417	0.561562		0.28942	0.310242		0.308529	0.308585		0.466589	0.486798
	Bacteroidetes	-	-	-	0.304654	0.282642		0.62642	0.624402		0.632412	0.633227		0.470663	0.447863
	Fusobacteria	-	-	-	0.0598268	0.0978893		1.2756e-05	0.000219529		1.64208e-06	1.23223e-06		5.34663e-06	5.98659e-06
	Spirochaetes	-	-	-	0.0456538	0.0266553		0.0219481	0.0123647		0.00950667	0.010842		0.0275374	0.0353411
	Proteobacteria	-	-	-	0.0319927	0.0240755		0.0424278	0.0366751		0.0327885	0.0324151		0.0254857	0.020761
	Epsilonbacteraeota	-	-	-	0.00805041	0.00657631		0.0181666	0.0142195		0.0155066	0.0139576		0.00556774	0.00603386
	Tenericutes	-	-	-	0.00070683	0.000376939		0.000298637	0.000177639		0.000341404	0.000193887		0.00208768	0.000529904
	Fibrobacteres	-	-	-	0.000411201	0.000102258		0.00103211	0.00145403		0.000737561	0.000626821		0.00181462	0.00246647
	Actinobacteria	-	-	-	0.000233858	9.71321e-05		0.0001379	0.000118399		0.000106543	8.64283e-05		0.000215099	0.000150639
	Deferribacteres	-	-	-	5.35571e-05	2.36114e-05		0.000135847	0.00012688		7.01718e-05	6.47971e-05		3.41984e-05	5.01462e-05
	Firmicutes	Clostridia	-	-	0.521222	0.548285		0.206037	0.230965		0.224733	0.225566		0.364584	0.390502
	Bacteroidetes	Bacteroidia	-	-	0.304654	0.282642		0.62642	0.624402		0.632412	0.633227		0.470663	0.447863
	Fusobacteria	Fusobacteriia	-	-	0.0598268	0.0978893		1.2756e-05	0.000219529		1.64208e-06	1.23223e-06		5.34663e-06	5.98659e-06
	Spirochaetes	Spirochaetia	-	-	0.0456538	0.0266553		0.0219481	0.0123647		0.00950667	0.010842		0.0275374	0.0353411
	Proteobacteria	Gammaproteobacteria	-	-	0.0227886	0.0132891		0.0320864	0.031216		0.0258914	0.0286854		0.0166806	0.0122586
	Firmicutes	Erysipelotrichia	-	-	0.0149873	0.005562		0.00271001	0.00104574		0.00139164	0.00122168		0.00193568	0.00211995
	Firmicutes	Bacilli	-	-	0.0105721	0.00527368		0.0276986	0.0274356		0.0148656	0.0189806		0.0543951	0.0536761
	Proteobacteria	Deltaproteobacteria	-	-	0.00872661	0.0103724		0.00955917	0.00387043		0.00631323	0.00315799		0.00847744	0.00808502
	Epsilonbacteraeota	Campylobacteria	-	-	0.00805041	0.00657631		0.0181666	0.0142195		0.0155066	0.0139576		0.00556774	0.00603386
	Tenericutes	Mollicutes	-	-	0.00070683	0.000376939		0.000298637	0.000177639		0.000341404	0.000193887		0.00208768	0.000529904
	Firmicutes	Negativicutes	-	-	0.00163566	0.00244119		0.0529748	0.0507953		0.0675386	0.0628169		0.0456745	0.0405004
	Proteobacteria	Alphaproteobacteria	-	-	0.000477506	0.000414041		0.000782185	0.00158864		0.000583889	0.000571776		0.000327633	0.000417352
	Fibrobacteres	Fibrobacteria	-	-	0.000411201	0.000102258		0.00103211	0.00145403		0.000737561	0.000626821		0.00181462	0.00246647
	Actinobacteria	Coriobacteriia	-	-	0.000233858	9.71321e-05		0.0001379	0.000118399		0.000106543	8.64283e-05		0.000215099	0.000150639
	Deferribacteres	Deferribacteres	-	-	5.35571e-05	2.36114e-05		0.000135847	0.00012688		7.01718e-05	6.47971e-05		3.41984e-05	5.01462e-05
	Firmicutes	Clostridia	Ruminococcaceae	-	0.255037	0.262452		0.0891294	0.10062		0.0968466	0.092896		0.173565	0.187999
	Firmicutes	Clostridia	Lachnospiraceae	-	0.139491	0.12375		0.102089	0.111074		0.114899	0.10746		0.134469	0.14403
	Bacteroidetes	Bacteroidia	Prevotellaceae	-	0.124232	0.0877629		0.56941	0.579069		0.611353	0.614991		0.351935	0.331144
	Firmicutes	Clostridia	Christensenellaceae	-	0.0617361	0.0751684		0.00405108	0.00595734		0.00272311	0.014712		0.0245411	0.0237687
	Bacteroidetes	Bacteroidia	Rikenellaceae	-	0.0617132	0.0866504		0.0237879	0.0179025		0.0082737	0.00698778		0.0386142	0.0357527
	Fusobacteria	Fusobacteriia	Fusobacteriaceae	-	0.0598268	0.0978893		1.2756e-05	0.000219529		1.64208e-06	1.23223e-06		5.34663e-06	5.98659e-06
	Spirochaetes	Spirochaetia	Spirochaetaceae	-	0.0456538	0.0266553		0.0219481	0.0123647		0.00950667	0.010842		0.0275374	0.0353411
	Firmicutes	Clostridia	Clostridiales vadinBB60 group	-	0.0422476	0.0606521		0.00575673	0.00819675		0.00328134	0.00327072		0.010588	0.0116575
	Bacteroidetes	Bacteroidia	Muribaculaceae	-	0.036851	0.0221088		0.0214067	0.0176436		0.00858353	0.00668408		0.0712196	0.0656498
	Bacteroidetes	Bacteroidia	Bacteroidaceae	-	0.0289333	0.0367271		0.0019927	0.00226192		0.0010507	0.00129322		0.000711611	0.00171406
	Bacteroidetes	Bacteroidia	Tannerellaceae	-	0.0189289	0.0179878		0.00191892	0.00113847		0.000600048	0.000629541		0.00128112	0.00136268
	Firmicutes	Erysipelotrichia	Erysipelotrichaceae	-	0.0149873	0.005562		0.00271001	0.00104574		0.00139164	0.00122168		0.00193568	0.00211995
	Bacteroidetes	Bacteroidia	p-2534-18B5 gut group	-	0.0139615	0.0124544		0.00306602	0.00208356		0.00140582	0.00094924		0.00378977	0.0053874
	Firmicutes	Clostridia	Family XIII	-	0.0119988	0.0160799		0.00150964	0.00111678		0.00187121	0.00266903		0.0117449	0.0129984
	Proteobacteria	Gammaproteobacteria	Enterobacteriaceae	-	0.00936998	0.00585223		0.000123026	0.000149877		0.000104608	4.33182e-05		0.000580664	0.00111738
	Proteobacteria	Gammaproteobacteria	Succinivibrionaceae	-	0.00883577	0.00243525		0.0301345	0.0299367		0.0245245	0.0277405		0.0155463	0.0104823
	Firmicutes	Bacilli	Lactobacillaceae	-	0.00840384	0.00386402		0.0242811	0.0257274		0.00841885	0.00535742		0.0130524	0.0174248
	Bacteroidetes	Bacteroidia	Paludibacteraceae	-	0.00637694	0.00310449		0.000417027	0.000215211		0.000114623	0.000211249		0.000610164	0.000649011
	Bacteroidetes	Bacteroidia	F082	-	0.00561846	0.00948997		0.00078849	0.000341594		1.88858e-05	6.08874e-07		0.0008364	0.00218843
	Firmicutes	Clostridia	Clostridiaceae 1	-	0.00483882	0.00477449		0.00239172	0.00305073		0.00395689	0.00344301		0.00451175	0.00392562
	Proteobacteria	Deltaproteobacteria	unknown family	-	0.00473507	0.00737498		0.00832054	0.00288005		0.00532887	0.00232161		0.0059872	0.00540915
	Epsilonbacteraeota	Campylobacteria	Helicobacteraceae	-	0.00472473	0.00387653		0.00162927	0.00113151		0.00109705	0.000677428		0.000504415	0.000391013
	Proteobacteria	Gammaproteobacteria	Burkholderiaceae	-	0.00420001	0.00498974		0.000504413	0.000577065		0.000331956	0.000370238		0.000488477	0.000544092
	Bacteroidetes	Bacteroidia	Bacteroidales RF16 group	-	0.00409818	0.00272411		0.00178496	0.00173948		0.000379755	0.000716462		0.00103291	0.00331407
	Proteobacteria	Deltaproteobacteria	Desulfovibrionaceae	-	0.00399154	0.00299738		0.00123863	0.000990375		0.000984364	0.000836379		0.00249024	0.00267588
	Firmicutes	Clostridia	Peptostreptococcaceae	-	0.00398024	0.00345202		0.000980507	0.000810157		0.0010105	0.00096768		0.00454233	0.0056068
	Epsilonbacteraeota	Campylobacteria	Campylobacteraceae	-	0.00332568	0.00269979		0.0165373	0.013088		0.0144095	0.0132801		0.00506332	0.00564285
	Bacteroidetes	Bacteroidia	Marinifilaceae	-	0.00217703	0.00161494		2.77521e-06	1.73965e-06		1.3119e-06	absent		absent	absent
	Firmicutes	Bacilli	Streptococcaceae	-	0.00216824	0.00140965		0.00341744	0.00170817		0.00644674	0.0136232		0.0413427	0.0362513
	Firmicutes	Negativicutes	Veillonellaceae	-	0.00163566	0.00244119		0.0529748	0.0507953		0.0675386	0.0628169		0.0456745	0.0405004
	Bacteroidetes	Bacteroidia	unknown family	-	0.00147629	0.000911375		0.00184382	0.00200143		0.000630264	0.000763267		0.000632493	0.000700447
	Firmicutes	Clostridia	Peptococcaceae	-	0.000979918	0.00109153		0.000128982	0.000137622		0.000145261	0.000147144		0.00062166	0.000515465
	Firmicutes	Clostridia	Defluviitaleaceae	-	0.000912309	0.000864725		1.6762e-07	2.17105e-06		absent	absent		absent	absent
	Tenericutes	Mollicutes	unknown family	-	0.00070683	0.000376939		0.000298637	0.000177639		0.000341404	0.000193887		0.00208768	0.000529904
	Proteobacteria	Alphaproteobacteria	unknown family	-	0.000477506	0.000414041		0.000782185	0.00158864		0.000583889	0.000571776		0.000327633	0.000417352
	Fibrobacteres	Fibrobacteria	Fibrobacteraceae	-	0.000411201	0.000102258		0.00103211	0.00145403		0.000737561	0.000626821		0.00181462	0.00246647
	Proteobacteria	Gammaproteobacteria	T34	-	0.00038286	1.19172e-05		0.00132451	0.000552385		0.000930304	0.000531321		6.51836e-05	0.000114854
	Bacteroidetes	Bacteroidia	p-251-o5	-	0.000287092	0.00110562		6.30917e-07	3.54401e-06		absent	absent		absent	absent
	Actinobacteria	Coriobacteriia	Coriobacteriaceae	-	0.000208332	9.29362e-05		3.74856e-05	3.51842e-05		3.61182e-05	3.33385e-05		9.60747e-05	6.15849e-05
	Deferribacteres	Deferribacteres	Deferribacteraceae	-	5.35571e-05	2.36114e-05		0.000135847	0.00012688		7.01718e-05	6.47971e-05		3.41984e-05	5.01462e-05
	Actinobacteria	Coriobacteriia	Atopobiaceae	-	2.55256e-05	4.19592e-06		0.000100415	8.32147e-05		7.0425e-05	5.30898e-05		0.000119024	8.90545e-05
	Firmicutes	Clostridia	Christensenellaceae	Christensenellaceae R-7 group	0.0617361	0.0751684		0.00405108	0.00595734		0.00272311	0.014712		0.0245411	0.0237687
	Fusobacteria	Fusobacteriia	Fusobacteriaceae	Fusobacterium	0.0598268	0.0978893		1.2756e-05	0.000219529		1.64208e-06	1.23223e-06		5.34663e-06	5.98659e-06
	Bacteroidetes	Bacteroidia	Rikenellaceae	Rikenellaceae RC9 gut group	0.0585251	0.0845062		0.0207197	0.0156185		0.00652657	0.00618303		0.035673	0.0326914
	Firmicutes	Clostridia	Ruminococcaceae	Ruminococcaceae UCG-005	0.0572868	0.0733429		0.00538496	0.00421286		0.00310997	0.00327609		0.0255348	0.0258053
	Bacteroidetes	Bacteroidia	Prevotellaceae	Prevotella 9	0.0467396	0.0244216		0.379214	0.401217		0.441672	0.453143		0.248723	0.234966
	Firmicutes	Clostridia	Ruminococcaceae	Ruminococcaceae UCG-002	0.0462362	0.0437865		0.00674125	0.00746388		0.005546	0.0062072		0.0163776	0.0191394
	Spirochaetes	Spirochaetia	Spirochaetaceae	Treponema 2	0.0456538	0.0266553		0.0219481	0.0123647		0.00950667	0.010842		0.0275374	0.0353411
	Firmicutes	Clostridia	Clostridiales vadinBB60 group	unknown genus	0.0422476	0.0606521		0.00575673	0.00819675		0.00328134	0.00327072		0.010588	0.0116575
	Firmicutes	Clostridia	Ruminococcaceae	[Eubacterium] coprostanoligenes group	0.0356811	0.0369486		0.00759094	0.00890426		0.0078491	0.00645893		0.0232964	0.0246833
	Firmicutes	Clostridia	Lachnospiraceae	Lachnoclostridium	0.02969	0.0110844		0.000527454	0.000388338		0.000487836	0.000514435		0.000842114	0.000805235
	Bacteroidetes	Bacteroidia	Bacteroidaceae	Bacteroides	0.0289333	0.0367271		0.0019927	0.00226192		0.0010507	0.00129322		0.000711611	0.00171406
	Bacteroidetes	Bacteroidia	Prevotellaceae	Prevotella 2	0.0273435	0.0339463		0.0336456	0.0259692		0.0186736	0.0203478		0.0076474	0.00699549
	Bacteroidetes	Bacteroidia	Muribaculaceae	unknown genus	0.0240186	0.0157836		0.0206287	0.0173664		0.00848357	0.00661948		0.0699375	0.0646584
	Firmicutes	Clostridia	Ruminococcaceae	Ruminiclostridium 9	0.0195498	0.0163184		0.000246196	0.000241525		0.000141014	0.000152575		0.000539806	0.000479513
	Bacteroidetes	Bacteroidia	Tannerellaceae	Parabacteroides	0.0189289	0.0179878		0.00191892	0.00113847		0.000600048	0.000629541		0.00128112	0.00136268
	Firmicutes	Clostridia	Ruminococcaceae	Ruminococcaceae UCG-014	0.0168028	0.0175035		0.0222458	0.0312959		0.0340196	0.0357841		0.024653	0.0278324
	Firmicutes	Clostridia	Lachnospiraceae	Lachnospiraceae NK4A136 group	0.01604	0.0154093		0.00580111	0.00692115		0.00501412	0.00645455		0.00940305	0.0102753
	Firmicutes	Clostridia	Ruminococcaceae	unknown genus	0.014309	0.0135089		0.003678	0.00396068		0.00316782	0.00279009		0.00676976	0.00645404
	Bacteroidetes	Bacteroidia	Prevotellaceae	Prevotella 1	0.0141016	0.00549693		0.0346154	0.0356085		0.0180546	0.0203066		0.0167375	0.0151248
	Bacteroidetes	Bacteroidia	p-2534-18B5 gut group	unknown genus	0.0139615	0.0124544		0.00306602	0.00208356		0.00140582	0.00094924		0.00378977	0.0053874
	Firmicutes	Clostridia	Lachnospiraceae	unknown genus	0.0137552	0.0177548		0.00727007	0.00771185		0.00561283	0.00525954		0.00588168	0.00673495
	Bacteroidetes	Bacteroidia	Prevotellaceae	Prevotellaceae NK3B31 group	0.0131318	0.0065873		0.0221864	0.0239141		0.0201644	0.0194145		0.0237176	0.0228514
	Bacteroidetes	Bacteroidia	Muribaculaceae	CAG-873	0.0128324	0.00632523		0.000778017	0.000277194		9.99553e-05	6.46041e-05		0.00128217	0.000991406
	Firmicutes	Clostridia	Lachnospiraceae	[Ruminococcus] gauvreauii group	0.0125661	0.0129949		0.000209307	0.000365554		0.000308517	0.000311037		0.000610035	0.000929564
	Firmicutes	Clostridia	Lachnospiraceae	Coprococcus 3	0.0123558	0.00799059		0.00144795	0.00149621		0.00167118	0.00128786		0.00479069	0.0062664
	Firmicutes	Clostridia	Ruminococcaceae	Ruminococcaceae NK4A214 group	0.0122457	0.0167975		0.00618377	0.00629843		0.00450066	0.00439807		0.0100933	0.00970514
	Firmicutes	Clostridia	Family XIII	Family XIII AD3011 group	0.0119988	0.0160799		0.00150964	0.00111678		0.00187121	0.00266903		0.0117449	0.0129984
	Firmicutes	Erysipelotrichia	Erysipelotrichaceae	unknown genus	0.00964788	0.00394498		0.000362686	0.000176222		0.000135476	0.000123192		0.000207586	0.00024198
	Proteobacteria	Gammaproteobacteria	Enterobacteriaceae	Escherichia-Shigella	0.00936998	0.00585223		0.000123026	0.000149877		0.000104608	4.33182e-05		0.000580664	0.00111738
	Firmicutes	Clostridia	Ruminococcaceae	Ruminococcus 2	0.00914156	0.00698889		0.00251976	0.00468603		0.00186158	0.00144976		0.00163489	0.0013807
	Firmicutes	Clostridia	Lachnospiraceae	Multi-affiliation	0.00886641	0.00927635		0.0130603	0.0140014		0.0147465	0.0141123		0.0141596	0.0160006
	Firmicutes	Bacilli	Lactobacillaceae	Lactobacillus	0.00840384	0.00386402		0.0242811	0.0257274		0.00841885	0.00535742		0.0130524	0.0174248
	Bacteroidetes	Bacteroidia	Prevotellaceae	Alloprevotella	0.00816708	0.0059616		0.0176515	0.0180354		0.00943005	0.00967837		0.00670065	0.00754715
	Proteobacteria	Gammaproteobacteria	Succinivibrionaceae	Succinivibrio	0.0077975	0.00211139		0.0279838	0.0255308		0.0229161	0.0200233		0.00506732	0.00542217
	Firmicutes	Clostridia	Ruminococcaceae	Ruminococcaceae UCG-010	0.00777525	0.00712224		0.00406997	0.00438272		0.00388506	0.00373085		0.0212645	0.0293278
	Bacteroidetes	Bacteroidia	Prevotellaceae	Prevotella 7	0.00763927	0.00625278		0.0363249	0.026389		0.0564686	0.0515194		0.0187805	0.0140295
	Firmicutes	Clostridia	Ruminococcaceae	Subdoligranulum	0.00724448	0.00726926		0.00675914	0.00800419		0.00654636	0.00707044		0.00776302	0.00639356
	Firmicutes	Clostridia	Lachnospiraceae	Lachnospiraceae AC2044 group	0.00689216	0.0065044		0.00116685	0.00122508		0.000113153	0.000548528		0.0030969	0.00301154
	Bacteroidetes	Bacteroidia	Paludibacteraceae	unknown genus	0.00637694	0.00310449		0.000417027	0.000215211		0.000114623	0.000211249		0.000610164	0.000649011
	Firmicutes	Clostridia	Lachnospiraceae	Lachnospiraceae XPB1014 group	0.00574681	0.00752529		0.00310377	0.00269846		0.000339384	0.00067062		0.00794903	0.00550098
	Bacteroidetes	Bacteroidia	F082	unknown genus	0.00561846	0.00948997		0.00078849	0.000341594		1.88858e-05	6.08874e-07		0.0008364	0.00218843
	Firmicutes	Clostridia	Ruminococcaceae	Ruminococcus 1	0.00544902	0.00288916		0.00336825	0.00340978		0.00310452	0.00310611		0.00906448	0.010177
	Firmicutes	Clostridia	Lachnospiraceae	Blautia	0.00520988	0.00260603		0.00294868	0.00318459		0.00356862	0.0030474		0.00678853	0.00607646
	Proteobacteria	Deltaproteobacteria	unknown family	unknown genus	0.00473507	0.00737498		0.00832054	0.00288005		0.00532887	0.00232161		0.0059872	0.00540915
	Epsilonbacteraeota	Campylobacteria	Helicobacteraceae	Helicobacter	0.00472473	0.00387653		0.00162927	0.00113151		0.00109705	0.000677428		0.000504415	0.000391013
	Firmicutes	Clostridia	Clostridiaceae 1	Clostridium sensu stricto 1	0.00450159	0.00440522		0.00205592	0.00188157		0.00222255	0.00230408		0.00375494	0.00314575
	Firmicutes	Clostridia	Lachnospiraceae	CHKCI001	0.00449873	0.0130666		5.75133e-07	1.08949e-05		0	absent		absent	absent
	Firmicutes	Clostridia	Lachnospiraceae	Roseburia	0.00425432	0.00538594		0.0423033	0.0461541		0.0488619	0.041629		0.0272482	0.0293623
	Firmicutes	Clostridia	Ruminococcaceae	Multi-affiliation	0.00422973	0.00524985		0.00160054	0.00151905		0.00145918	0.00150984		0.00318917	0.00294122
	Bacteroidetes	Bacteroidia	Bacteroidales RF16 group	unknown genus	0.00409818	0.00272411		0.00178496	0.00173948		0.000379755	0.000716462		0.00103291	0.00331407
	Proteobacteria	Gammaproteobacteria	Burkholderiaceae	Sutterella	0.00352766	0.00456618		0.000395325	0.000424417		0.000246872	0.000262867		0.000275814	0.000283301
	Firmicutes	Clostridia	Lachnospiraceae	[Ruminococcus] gnavus group	0.00338295	0.00207291		1.47003e-05	2.78631e-05		8.99927e-06	2.82606e-05		2.27112e-05	4.71415e-05
	Bacteroidetes	Bacteroidia	Prevotellaceae	Prevotellaceae UCG-003	0.00333772	0.00194607		0.00897593	0.00698232		0.00250067	0.00236627		0.00461381	0.00496735
	Epsilonbacteraeota	Campylobacteria	Campylobacteraceae	Campylobacter	0.00332568	0.00269979		0.0165373	0.013088		0.0144095	0.0132801		0.00506332	0.00564285
	Firmicutes	Clostridia	Lachnospiraceae	Marvinbryantia	0.00322219	0.00238924		0.000729606	0.000934168		0.000497227	0.000528272		0.00183876	0.00163613
	Firmicutes	Clostridia	Ruminococcaceae	Faecalibacterium	0.00314462	0.00124688		0.0123381	0.0103235		0.016453	0.0114426		0.0109314	0.0106391
	Proteobacteria	Deltaproteobacteria	Desulfovibrionaceae	Desulfovibrio	0.00281085	0.00258378		0.000961227	0.000746271		0.000774871	0.000662389		0.00221677	0.00237012
	Firmicutes	Clostridia	Ruminococcaceae	Oscillospira	0.00245401	0.00226979		0.000643067	0.000776958		0.000812977	0.000829496		0.00181308	0.00204662
	Firmicutes	Clostridia	Ruminococcaceae	Candidatus Soleaferrea	0.00236028	0.00230318		0.000992677	0.000999163		0.000825102	0.00102902		0.00246759	0.00269782
	Bacteroidetes	Bacteroidia	Marinifilaceae	Butyricimonas	0.00217703	0.00161494		2.77521e-06	1.73965e-06		1.3119e-06	absent		absent	absent
	Firmicutes	Bacilli	Streptococcaceae	Streptococcus	0.00216824	0.00140965		0.00341744	0.00170817		0.00644674	0.0136232		0.0413427	0.0362513
	Firmicutes	Clostridia	Ruminococcaceae	Negativibacillus	0.00215841	0.00126097		2.58929e-06	6.98454e-06		absent	absent		absent	absent
	Firmicutes	Clostridia	Lachnospiraceae	CAG-56	0.00199933	0.0016097		3.56423e-06	1.65015e-05		8.027e-06	1.12169e-05		4.82958e-05	6.15594e-05
	Firmicutes	Clostridia	Peptostreptococcaceae	Terrisporobacter	0.00197885	0.00191347		0.000638952	0.000473229		0.000529978	0.000530573		0.00299543	0.00376998
	Bacteroidetes	Bacteroidia	Prevotellaceae	unknown genus	0.00187581	0.00160257		0.0335223	0.0381907		0.0424906	0.0362846		0.018487	0.0173479
	Firmicutes	Clostridia	Lachnospiraceae	Oribacterium	0.00176391	0.00127285		0.00348323	0.00299289		0.00347174	0.00399996		0.00840743	0.0090565
	Firmicutes	Clostridia	Ruminococcaceae	Ruminococcaceae UCG-004	0.0017249	0.0017532		2.16578e-05	1.48114e-05		7.92619e-06	3.85749e-06		0.000222516	0.000248103
	Firmicutes	Clostridia	Lachnospiraceae	Shuttleworthia	0.00154661	0.00102854		0.00291564	0.00630467		0.0129625	0.0122952		0.0215889	0.0265651
	Firmicutes	Erysipelotrichia	Erysipelotrichaceae	Erysipelotrichaceae UCG-009	0.00153862	0.000100963		0.000301439	7.00193e-05		0.000296719	0.000374374		0.000419396	0.000241998
	Bacteroidetes	Bacteroidia	Rikenellaceae	dgA-11 gut group	0.00151839	0.00112344		0.000907789	0.00069345		0.000420118	0.000327167		0.00149333	0.00170971
	Bacteroidetes	Bacteroidia	unknown family	unknown genus	0.00147629	0.000911375		0.00184382	0.00200143		0.000630264	0.000763267		0.000632493	0.000700447
	Firmicutes	Clostridia	Ruminococcaceae	Ruminiclostridium 6	0.00140479	0.00106003		0.000944608	0.000961223		0.00111249	0.00145885		0.00250603	0.00289153
	Firmicutes	Erysipelotrichia	Erysipelotrichaceae	Holdemanella	0.0013948	0.000367989		0.000477114	0.000202678		0.000177718	0.000141047		0.000269297	0.000300064
	Firmicutes	Clostridia	Peptostreptococcaceae	Intestinibacter	0.00117109	0.000756913		0.000337417	0.000334766		0.000456216	0.000420128		0.00119248	0.00142235
	Bacteroidetes	Bacteroidia	Rikenellaceae	hoa5-07d05 gut group	0.00114047	0.000500062		0.00215966	0.00158839		0.00132701	0.000477589		0.00144789	0.00135158
	Firmicutes	Negativicutes	Veillonellaceae	Anaerovibrio	0.00109665	0.000355914		0.00364584	0.00417507		0.00170132	0.00207466		0.00114424	0.000907722
	Proteobacteria	Gammaproteobacteria	Succinivibrionaceae	Anaerobiospirillum	0.00102938	0.000182664		0.000331972	0.000168646		0.000181153	0.000127469		1.95214e-05	1.34182e-05
	Firmicutes	Clostridia	Defluviitaleaceae	Defluviitaleaceae UCG-011	0.000912309	0.000864725		1.6762e-07	2.17105e-06		absent	absent		absent	absent
	Proteobacteria	Deltaproteobacteria	Desulfovibrionaceae	Bilophila	0.000893314	0.000189988		5.75857e-07	1.33588e-06		absent	absent		absent	absent
	Bacteroidetes	Bacteroidia	Prevotellaceae	Prevotellaceae UCG-004	0.000890679	0.000769294		0.000614276	0.000350653		0.000353837	0.000326493		0.000812039	0.000984643
	Firmicutes	Clostridia	Lachnospiraceae	Lachnospiraceae FCS020 group	0.000878391	0.000454866		0.000480674	0.000366456		0.000375287	0.000425169		0.00112945	0.00100029
	Firmicutes	Clostridia	Ruminococcaceae	Ruminiclostridium	0.000873335	0.00129274		0.000148527	0.000152425		7.00516e-05	6.89042e-05		0.000128075	0.000191198
	Bacteroidetes	Bacteroidia	Prevotellaceae	Prevotellaceae UCG-001	0.000852483	0.000665793		0.000724287	0.000431603		0.000254494	0.000269004		0.00441537	0.0049457
	Firmicutes	Clostridia	Ruminococcaceae	Ruminococcaceae UCG-008	0.000848352	0.000131078		0.000579325	0.000459517		0.000640727	0.000395017		0.00109391	0.000910954
	Firmicutes	Clostridia	Peptostreptococcaceae	Multi-affiliation	0.00083029	0.000781638		4.1388e-06	2.16231e-06		2.43086e-05	1.69784e-05		0.000354418	0.000414473
	Firmicutes	Clostridia	Lachnospiraceae	28-4	0.000802344	0.000575442		0.000148731	3.96758e-05		0.000306187	0.000275517		0.000918106	0.00117546
	Firmicutes	Clostridia	Ruminococcaceae	Intestinimonas	0.000753284	0.000894455		1.32681e-05	8.65024e-06		6.81245e-06	1.75938e-05		4.64278e-06	1.37935e-06
	Firmicutes	Clostridia	Lachnospiraceae	[Eubacterium] eligens group	0.00074117	0.0014888		0.00472094	0.003834		0.00366403	0.00387348		0.00235413	0.00295964
	Tenericutes	Mollicutes	unknown family	unknown genus	0.00070683	0.000376939		0.000298637	0.000177639		0.000341404	0.000193887		0.00208768	0.000529904
	Firmicutes	Clostridia	Ruminococcaceae	Fournierella	0.000692328	0.000255877		0.000677865	0.000491843		0.000316933	0.000317511		0.000428253	0.000419151
	Firmicutes	Clostridia	Lachnospiraceae	Anaerostipes	0.000658116	0.000607362		0.000339898	0.000379318		0.000219923	0.000526193		0.000581074	0.000737238
	Firmicutes	Erysipelotrichia	Erysipelotrichaceae	Catenisphaera	0.000630123	0.000199922		0.000287607	5.446e-05		0.000120434	4.90473e-05		0.000125512	0.000160755
	Firmicutes	Clostridia	Ruminococcaceae	Butyricicoccus	0.000622915	0.000438684		0.000143565	0.000105776		0.000163031	0.000130706		0.000537166	0.000438048
	Firmicutes	Clostridia	Peptococcaceae	Peptococcus	0.000600291	0.000625184		7.30194e-05	8.39121e-05		0.00012693	0.000126198		0.00056956	0.000466083
	Firmicutes	Clostridia	Lachnospiraceae	[Ruminococcus] torques group	0.000575197	0.000387198		2.1316e-07	absent		absent	absent		absent	absent
	Firmicutes	Clostridia	Lachnospiraceae	[Eubacterium] xylanophilum group	0.00053983	0.000189153		0.000670933	0.00126668		0.000674382	0.000703004		0.00119814	0.00120804
	Bacteroidetes	Bacteroidia	Rikenellaceae	Alistipes	0.000529158	0.000520664		6.6982e-07	2.13124e-06		absent	absent		absent	absent
	Firmicutes	Clostridia	Lachnospiraceae	Lachnospiraceae UCG-004	0.0005235	0.000464828		0.000207082	0.000143985		0.000148616	0.000123596		0.000135225	0.000107742
	Firmicutes	Clostridia	Lachnospiraceae	XBB1006	0.000516004	0.000335041		5.24715e-06	7.71582e-06		3.0338e-06	4.94144e-06		4.02672e-05	5.26025e-05
	Firmicutes	Clostridia	Ruminococcaceae	Ruminococcaceae UCG-003	0.000489255	0.000488898		0.000542166	0.00041699		0.000290712	0.000234628		0.000171642	0.000121484
	Firmicutes	Clostridia	Ruminococcaceae	Ruminococcaceae UCG-009	0.000485263	0.000574812		0.000480045	0.000241965		0.000158565	0.000112403		0.000437658	0.000392413
	Proteobacteria	Alphaproteobacteria	unknown family	unknown genus	0.000477506	0.000414041		0.000782185	0.00158864		0.000583889	0.000571776		0.000327633	0.000417352
	Firmicutes	Erysipelotrichia	Erysipelotrichaceae	Erysipelotrichaceae UCG-004	0.000475623	0.000346857		0.000537124	0.000285809		0.000364499	0.000246607		0.000250338	0.000505236
	Firmicutes	Erysipelotrichia	Erysipelotrichaceae	Turicibacter	0.000461011	0.00032126		6.49252e-05	5.06061e-05		3.25743e-05	3.29857e-05		0.000244424	0.000235165
	Proteobacteria	Gammaproteobacteria	Burkholderiaceae	Parasutterella	0.000454687	0.00024159		9.32649e-06	7.97055e-05		1.81062e-06	absent		absent	2.48534e-06
	Firmicutes	Clostridia	Lachnospiraceae	Lachnospiraceae ND3007 group	0.000436145	0.000117291		0.000361934	0.000275723		0.0003269	0.000286057		0.0010189	0.000858957
	Firmicutes	Clostridia	Lachnospiraceae	[Eubacterium] hallii group	0.00041271	0.000221899		0.000340833	0.000250415		0.000174518	0.00021239		0.000622714	0.000647047
	Fibrobacteres	Fibrobacteria	Fibrobacteraceae	Fibrobacter	0.000411201	0.000102258		0.00103211	0.00145403		0.000737561	0.000626821		0.00181462	0.00246647
	Proteobacteria	Gammaproteobacteria	T34	unknown genus	0.00038286	1.19172e-05		0.00132451	0.000552385		0.000930304	0.000531321		6.51836e-05	0.000114854
	Firmicutes	Clostridia	Peptococcaceae	unknown genus	0.000379627	0.000466348		5.59631e-05	5.37097e-05		1.83317e-05	2.09455e-05		5.21006e-05	4.93825e-05
	Firmicutes	Clostridia	Lachnospiraceae	Lachnospiraceae NK3A20 group	0.000348759	0.000145089		0.000651817	0.00060799		0.00060808	0.000311892		0.00216051	0.00199936
	Firmicutes	Clostridia	Lachnospiraceae	[Eubacterium] ruminantium group	0.000332971	0.000277188		0.00159616	0.00197173		0.00147591	0.00113544		0.00172964	0.00114733
	Firmicutes	Clostridia	Clostridiaceae 1	Multi-affiliation	0.000323743	0.000292602		2.52981e-06	1.6588e-06		3.07603e-06	1.50253e-06		0.000106853	0.000115725
	Proteobacteria	Deltaproteobacteria	Desulfovibrionaceae	Mailhella	0.000287373	0.000223607		0.000276826	0.000242769		0.000209493	0.000173991		0.000273473	0.000305758
	Bacteroidetes	Bacteroidia	p-251-o5	unknown genus	0.000287092	0.00110562		6.30917e-07	3.54401e-06		absent	absent		absent	absent
	Firmicutes	Erysipelotrichia	Erysipelotrichaceae	Catenibacterium	0.000284731	9.69267e-05		0.000367698	4.80479e-05		0.000114252	0.00010692		0.00015873	0.000155923
	Firmicutes	Erysipelotrichia	Erysipelotrichaceae	[Anaerorhabdus] furcosa group	0.000261417	0.000123924		7.02242e-05	3.21328e-05		2.9124e-05	2.51158e-05		3.73892e-05	4.71606e-05
	Firmicutes	Clostridia	Lachnospiraceae	Fusicatenibacter	0.000253904	3.19476e-05		0.000571439	0.000248679		0.00051768	0.000601478		0.00102414	0.000914058
	Firmicutes	Negativicutes	Veillonellaceae	Allisonella	0.000230905	0.000303388		0.000298959	0.000220423		0.000138202	0.00013443		0.000199474	0.000159119
	Firmicutes	Clostridia	Ruminococcaceae	Flavonifractor	0.000224904	8.00403e-05		2.23915e-05	2.15968e-05		2.38098e-05	8.82931e-06		4.15191e-05	2.79577e-05
	Proteobacteria	Gammaproteobacteria	Burkholderiaceae	Oxalobacter	0.000217655	0.000181969		9.97609e-05	7.2943e-05		8.32728e-05	0.000107371		0.000212663	0.000258305
	Actinobacteria	Coriobacteriia	Coriobacteriaceae	Collinsella	0.000208332	9.29362e-05		3.74856e-05	3.51842e-05		3.61182e-05	3.33385e-05		9.60747e-05	6.15849e-05
	Firmicutes	Clostridia	Ruminococcaceae	Oscillibacter	0.000194237	0.000193855		0.00075735	0.00086274		0.000500849	0.000611535		0.00123762	0.00137294
	Firmicutes	Clostridia	Ruminococcaceae	Caproiciproducens	0.00019292	0.00021422		3.8721e-05	1.9227e-05		4.37603e-05	3.7052e-05		8.1423e-05	7.33623e-05
	Firmicutes	Erysipelotrichia	Erysipelotrichaceae	Solobacterium	0.000186798	2.05716e-05		0.000120899	4.89193e-05		6.43226e-05	6.48078e-05		0.00012882	0.000126343
	Firmicutes	Negativicutes	Veillonellaceae	Dialister	0.000182866	0.00153271		0.0431693	0.0412646		0.051608	0.0481839		0.0391456	0.0362036
	Firmicutes	Clostridia	Lachnospiraceae	Dorea	0.000171775	0.000148874		0.000495691	0.000448544		0.000370126	0.000292856		0.000673752	0.000711249
	Firmicutes	Clostridia	Ruminococcaceae	Ruminiclostridium 5	0.000170096	7.81534e-05		0.000124395	0.000166579		8.13075e-05	5.5106e-05		0.000500008	0.000386075
	Firmicutes	Clostridia	Ruminococcaceae	Ruminococcaceae UCG-013	0.000154684	8.77206e-05		0.000221827	0.00016331		0.000124813	0.000174502		0.000646224	0.000731751
	Bacteroidetes	Bacteroidia	Prevotellaceae	Multi-affiliation	0.000151984	0.000112581		0.00185095	0.00189881		0.00116175	0.00127997		0.00121568	0.00127995
	Firmicutes	Clostridia	Ruminococcaceae	Pygmaiobacter	0.00013693	0.000101756		4.86095e-05	4.74449e-05		2.28589e-05	3.43946e-05		0.000135954	8.97304e-05
	Firmicutes	Negativicutes	Veillonellaceae	Mitsuokella	0.000124082	0.000228168		0.00535525	0.00465023		0.0131692	0.0115407		0.00474708	0.00303074
	Firmicutes	Clostridia	Lachnospiraceae	Agathobacter	0.000118341	0.000129538		0.00255429	0.00316761		0.00394775	0.00372318		0.00331698	0.00376771
	Firmicutes	Erysipelotrichia	Erysipelotrichaceae	Erysipelotrichaceae UCG-006	0.000106316	3.85986e-05		0.000120299	7.6849e-05		5.65196e-05	5.75843e-05		9.41869e-05	0.000105324
	Firmicutes	Clostridia	Lachnospiraceae	Syntrophococcus	9.09784e-05	1.65395e-05		5.48451e-05	4.78443e-05		5.95711e-05	7.69018e-05		0.000193901	0.000164717
	Firmicutes	Clostridia	Lachnospiraceae	Lachnospiraceae NK4B4 group	7.92123e-05	5.52633e-05		6.76762e-05	6.7067e-05		0.000171571	0.000189002		0.000324471	0.000300712
	Firmicutes	Clostridia	Lachnospiraceae	Lachnospiraceae UCG-001	5.52681e-05	2.41449e-05		0.000793007	0.00053023		0.00104666	0.000737775		0.000371703	0.000368161
	Deferribacteres	Deferribacteres	Deferribacteraceae	Mucispirillum	5.35571e-05	2.36114e-05		0.000135847	0.00012688		7.01718e-05	6.47971e-05		3.41984e-05	5.01462e-05
	Firmicutes	Clostridia	Lachnospiraceae	Coprococcus 2	5.33328e-05	5.64249e-06		0.000425632	0.000517255		0.000929506	0.000653172		0.000552138	0.000725805
	Firmicutes	Clostridia	Lachnospiraceae	Lachnospira	5.10066e-05	7.29514e-05		0.00141023	0.00142765		0.00101407	0.00100031		0.000311972	0.000321612
	Firmicutes	Clostridia	Lachnospiraceae	Acetitomaculum	3.74658e-05	1.71133e-05		0.00021743	0.000223025		0.000159909	0.00077813		0.000456615	0.000495077
	Actinobacteria	Coriobacteriia	Atopobiaceae	Olsenella	2.55256e-05	4.19592e-06		0.000100415	8.32147e-05		7.0425e-05	5.30898e-05		0.000119024	8.90545e-05
	Firmicutes	Clostridia	Clostridiaceae 1	Sarcina	1.34915e-05	7.66594e-05		0.000333268	0.0011675		0.00173126	0.00113743		0.000649955	0.000664145
	Firmicutes	Clostridia	Lachnospiraceae	Lachnospiraceae UCG-003	1.16099e-05	absent		0.000182045	0.000154288		0.000153904	0.000157244		9.86255e-05	6.25181e-05
	Firmicutes	Clostridia	Lachnospiraceae	[Bacteroides] pectinophilus group	1.00749e-05	7.9643e-06		0.000276892	0.000165027		0.000343459	0.000244613		0.000133266	0.000132498
	Proteobacteria	Gammaproteobacteria	Succinivibrionaceae	Succinivibrionaceae UCG-001	8.88388e-06	0.000141197		0.00181872	0.00423724		0.00142729	0.00758974		0.0104594	0.00504669
	Firmicutes	Clostridia	Lachnospiraceae	Lachnospiraceae NC2004 group	1.43727e-06	absent		0.000306385	0.000376382		0.000268276	0.000202172		0.000195861	0.000174313
	Firmicutes	Negativicutes	Veillonellaceae	Multi-affiliation	1.16052e-06	2.10142e-05		0.000505385	0.000484988		0.000921907	0.000883172		0.000438062	0.000199279
	Bacteroidetes	Bacteroidia	Prevotellaceae	Prevotella	4.63568e-07	absent		8.4329e-05	8.15679e-05		0.000128633	5.54697e-05		8.4226e-05	0.000104212
	Firmicutes	Clostridia	Lachnospiraceae	Lachnoclostridium 12	4.58929e-07	1.82666e-06		3.95416e-07	absent		2.82892e-06	4.04922e-06		0.00166881	0.0012555
	Firmicutes	Clostridia	Lachnospiraceae	[Eubacterium] ventriosum group	4.11996e-07	1.81938e-06		0.000158961	9.83986e-05		5.63762e-05	3.12647e-05		3.84694e-05	4.2043e-05
	Firmicutes	Clostridia	Lachnospiraceae	Anaerosporobacter	3.70298e-07	absent		6.30529e-05	2.42406e-05		0.000206614	0.000192339		0.000284988	0.000215685
	Firmicutes	Clostridia	Lachnospiraceae	Butyrivibrio	absent	absent		absent	absent		9.15753e-07	absent		0.000259043	0.000154754

## Sheet: Supplementary Data 4
	Supplementary Data 4: Summary of the fecal microbiota OTU that were found significantly differentially abundant between vaccinated and non-vaccinated pigs at D28, D49, D63, and D146.
	Differential abundance were calculated with metagenomeSeq R package on the total population.
	Age (day)	Groups with higher OTU abundance	OTU	Taxonomy				Log2FC	pvalues	FDR	Mean relative abundance
				Phylum	Ordre	Family	Genus				Non Vacc	Vacc
	D28	group that will be vaccinated	Cluster_200	Proteobacteria	Betaproteobacteriales	Burkholderiaceae	Sutterella	-2.09757	1.313353e-03	2.182883e-02	2.450272e-03	1.714008e-03
		vaccinated	Cluster_8	-	Aeromonadales	Succinivibrionaceae	Succinivibrio	-1.30723	3.906442e-03	3.964011e-02	1.506683e-03	6.745863e-03
			Cluster_213	Firmicutes	Clostridiales	Lachnospiraceae	Lachnoclostridium	-1.63369	2.911852e-04	9.356750e-03	3.209114e-04	2.865602e-03
			Cluster_744	-	-	-	Blautia	-1.4512	1.966267e-03	2.762226e-02	2.460599e-04	6.884602e-04
			Cluster_1144	-	-	-	-	-0.850964	1.629302e-04	6.040950e-03	6.550132e-06	3.701581e-05
			Cluster_2334	-	-	-	Eubacterium ruminantium group	-1.32097	5.296371e-09	5.105702e-06	0.000000e+00	7.408261e-06
			Cluster_1668	-	-	-	-	-0.623332	2.588098e-03	3.290292e-02	9.350496e-07	1.793565e-05
			Cluster_418	-	-	-	Lachnospiraceae ND3007 group	-1.20072	3.957201e-06	5.449631e-04	1.181557e-04	4.374174e-04
			Cluster_187	-	-	-	Lachnospiraceae NK3A20 group	-1.10097	3.526136e-03	3.811773e-02	1.487410e-04	3.499058e-04
			Cluster_490	-	-	-	Lachnospiraceae FCS020 group	-1.08928	1.509884e-04	6.040950e-03	1.303304e-04	5.122795e-04
			Cluster_2017	-	-	-	Roseburia	-0.824231	2.502226e-05	2.192860e-03	9.175898e-06	3.204834e-05
			Cluster_2863	-	-	-	Dorea	-0.612317	2.206402e-03	2.928512e-02	8.415446e-06	2.666979e-05
			Cluster_1746	-	-	-	Blautia	-0.579671	4.345489e-03	4.231365e-02	7.970128e-07	1.660211e-05
			Cluster_1079	-	-	-	Eubacterium eligens group	-0.537346	1.275654e-04	5.367792e-03	9.350496e-07	6.135852e-06
			Cluster_105	-	-	-	Multi-affiliation	-1.28205	2.474382e-04	8.518945e-03	4.954671e-05	3.425011e-04
			Cluster_837	-	-	-	unknown genus	-1.12113	5.745597e-03	4.945317e-02	3.598411e-04	5.487951e-04
			Cluster_502	-	-	-	unknown genus	-0.847505	3.116359e-04	9.690872e-03	0.000000e+00	2.777026e-05
			Cluster_1580	-	-	-	unknown genus	-0.497273	2.694635e-03	3.330292e-02	0.000000e+00	1.148553e-05
			Cluster_177	-	-	-	unknown genus	-0.748773	1.935484e-03	2.762226e-02	4.392820e-07	4.371334e-05
			Cluster_1299	-	-	Christensenellaceae	Christensenellaceae R-7 group	-1.32144	4.760313e-04	1.207616e-02	6.217754e-06	1.644094e-04
			Cluster_634	-	-	Ruminococcaceae	Eubacterium coprostanoligenes group	-1.13751	4.916053e-04	1.215147e-02	4.344184e-05	2.004397e-04
			Cluster_1029	-	-	-	-	-0.861888	2.927291e-03	3.363122e-02	0.000000e+00	5.374700e-05
			Cluster_414	-	-	-	-	-0.843617	5.529328e-03	4.845702e-02	2.068943e-05	7.665580e-05
			Cluster_1568	-	-	-	Ruminococcaceae UCG-010	-0.632545	5.053891e-03	4.596180e-02	1.022974e-04	1.831563e-04
			Cluster_658	-	-	-	Ruminococcaceae UCG-014	-0.823639	5.202661e-03	4.687257e-02	0.000000e+00	4.880286e-05
			Cluster_231	-	-	Clostridiaceae 1	Clostridium sensu stricto 1	-1.08205	6.233264e-04	1.369686e-02	3.535991e-05	2.444092e-04
			Cluster_325	-	Selenomonadales	Veillonellaceae	Anaerovibrio	-1.52459	8.827071e-06	1.063662e-03	8.987570e-06	1.193243e-04
			Cluster_50	-	-	-	Dialister	-0.627176	5.411752e-03	4.815950e-02	1.590327e-05	2.677709e-05
			Cluster_349	-	Erysipelotrichales	Erysipelotrichaceae	unknown genus	-1.50205	3.959575e-04	1.062045e-02	2.561267e-04	1.458914e-03
			Cluster_261	-	-	-	Holdemanella	-1.21326	1.079685e-03	2.081632e-02	3.689533e-04	1.397531e-03
			Cluster_911	-	-	-	Solobacterium	-0.948649	2.915101e-03	3.363122e-02	2.069355e-05	1.873987e-04
			Cluster_534	-	-	-	Catenibacterium	-0.936956	2.849001e-03	3.363122e-02	9.764397e-05	2.856813e-04
			Cluster_1094	-	-	-	Anaerorhabdus furcosa group	-0.64817	4.783381e-03	4.530737e-02	1.244631e-04	2.618611e-04
			Cluster_651	-	Lactobacillales	Lactobacillaceae	Lactobacillus	-0.950802	7.598474e-05	4.883286e-03	0.000000e+00	8.104270e-06
			Cluster_1213	-	-	Streptococcaceae	Streptococcus	-0.805321	1.308904e-03	2.182883e-02	0.000000e+00	9.796585e-06
			Cluster_662	Bacteroidetes	Bacteroidales	Muribaculaceae	unknown genus	-1.51059	2.191749e-08	1.056423e-05	8.372636e-05	3.161155e-04
			Cluster_831	-	-	-	unknown genus	-0.732514	3.899491e-03	3.964011e-02	9.806780e-05	2.333665e-04
			Cluster_800	-	-	Prevotellaceae	Alloprevotella	-1.34905	1.090744e-04	5.367792e-03	7.676391e-06	1.398363e-04
			Cluster_352	-	-	-	Prevotella 1	-1.32954	3.736792e-03	3.902284e-02	4.443389e-05	9.522193e-04
			Cluster_17	-	-	-	-	-0.975978	5.445420e-03	4.815950e-02	1.297817e-03	2.933282e-03
			Cluster_942	-	-	-	-	-0.879117	1.280697e-04	5.367792e-03	5.519311e-06	3.952874e-05
			Cluster_369	-	-	-	-	-0.796981	3.241703e-03	3.633723e-02	5.934472e-05	1.516697e-04
			Cluster_635	-	-	-	Prevotella 9	-1.17064	1.122247e-03	2.101271e-02	2.902213e-05	1.624297e-04
			Cluster_216	-	-	-	-	-1.08945	2.930521e-03	3.363122e-02	2.655206e-05	3.524755e-04
			Cluster_695	-	-	-	-	-1.05916	1.837492e-03	2.725141e-02	0.000000e+00	7.614696e-05
			Cluster_237	-	-	-	-	-1.00889	3.792708e-04	1.062045e-02	5.791914e-06	7.843964e-05
			Cluster_1765	-	-	-	-	-0.882941	8.520196e-04	1.676218e-02	0.000000e+00	3.163006e-05
			Cluster_68	-	-	-	-	-0.867706	1.133466e-03	2.101271e-02	2.419738e-06	3.961073e-06
			Cluster_958	-	-	-	-	-0.85917	3.327879e-04	1.002524e-02	4.068980e-06	3.933124e-05
			Cluster_814	-	-	-	-	-0.820626	2.873493e-03	3.363122e-02	0.000000e+00	3.671656e-05
			Cluster_1396	-	-	-	-	-0.803774	1.930785e-03	2.762226e-02	1.425732e-06	4.594114e-05
			Cluster_799	-	-	-	-	-0.792359	2.791788e-03	3.363122e-02	0.000000e+00	3.609563e-05
			Cluster_1179	-	-	-	-	-0.749876	1.977112e-03	2.762226e-02	0.000000e+00	2.498727e-05
			Cluster_1977	-	-	-	-	-0.684263	2.379418e-03	3.099674e-02	6.499018e-06	2.987694e-05
			Cluster_1033	-	-	-	-	-0.584542	3.995419e-03	4.012066e-02	0.000000e+00	1.832685e-05
			Cluster_1245	-	-	-	-	-0.554333	4.202264e-03	4.176271e-02	4.747324e-06	2.990626e-05
			Cluster_2247	-	-	-	-	-0.549807	8.345023e-04	1.675959e-02	5.006064e-06	1.172823e-05
			Cluster_91	-	-	-	Prevotellaceae NK3B31 group	-1.24745	2.217649e-03	2.928512e-02	2.385512e-04	1.306372e-03
			Cluster_351	-	-	-	-	-0.939208	3.598251e-03	3.811773e-02	1.257620e-04	3.674400e-04
			Cluster_577	-	-	-	-	-0.859212	5.823402e-04	1.338835e-02	3.018301e-06	5.253280e-05
			Cluster_526	-	-	-	-	-0.834017	4.793933e-03	4.530737e-02	1.167897e-05	1.005663e-04
			Cluster_400	-	-	-	-	-0.770655	1.209012e-03	2.154814e-02	1.489046e-05	6.257866e-05
			Cluster_1837	-	-	-	-	-0.748801	4.947987e-03	4.542724e-02	1.082154e-05	4.452587e-05
			Cluster_1766	-	-	-	-	-0.70515	4.888660e-03	4.531412e-02	0.000000e+00	7.100531e-06
			Cluster_535	-	-	-	-	-0.582776	3.497717e-03	3.811773e-02	0.000000e+00	1.661387e-05
			Cluster_902	-	-	-	unknown genus	-0.916079	7.613683e-04	1.581631e-02	1.582513e-05	4.710029e-05
			Cluster_1149	-	-	-	unknown genus	-1.05569	7.416984e-04	1.581631e-02	2.028971e-05	7.031220e-05
			Cluster_253	-	-	-	unknown genus	-1.35997	1.434477e-03	2.285676e-02	4.278019e-04	6.522163e-04
			Cluster_1002	-	-	-	unknown genus	-0.617121	1.350589e-03	2.206726e-02	0.000000e+00	1.084655e-05
			Cluster_270	Fibrobacteres	Fibrobacterales	Fibrobacteraceae	Fibrobacter	-1.1792	2.692167e-03	3.330292e-02	4.359421e-05	3.000737e-04
		group that will not be vaccinated	Cluster_1861	Firmicutes	Clostridiales	Ruminococcaceae	Ruminococcaceae NK4A214 group	0.508271	4.876234e-03	4.531412e-02	9.440786e-05	4.753802e-05
			Cluster_99	Bacteroidetes	Bacteroidales	Prevotellaceae	Prevotella 9	0.711589	6.251678e-04	1.369686e-02	8.076691e-05	1.424547e-05
			Cluster_1276	Bacteroidetes	Bacteroidales	Prevotellaceae	Alloprevotella	0.725477	3.341343e-03	3.702362e-02	3.631633e-05	2.354423e-05
			Cluster_207	Bacteroidetes	Bacteroidales	Prevotellaceae	unknown genus	0.753801	1.162760e-03	2.114908e-02	5.035517e-05	1.092399e-05
			Cluster_790	Firmicutes	Clostridiales	Family XIII	Family XIII AD3011 group	0.783093	5.822395e-03	4.967069e-02	4.865486e-04	2.995219e-04
			Cluster_982	Firmicutes	Clostridiales	Ruminococcaceae	Ruminococcaceae UCG-005	0.811122	1.186002e-04	5.367792e-03	7.724579e-05	1.862251e-05
			Cluster_1282	Firmicutes	Clostridiales	Lachnospiraceae	Roseburia	0.858785	1.119890e-04	5.367792e-03	9.965118e-06	3.580590e-06
			Cluster_601	Firmicutes	Clostridiales	Lachnospiraceae	Anaerostipes	0.872698	3.764652e-03	3.902284e-02	6.086983e-05	8.171464e-06
			Cluster_1041	Bacteroidetes	Bacteroidales	Rikenellaceae	Rikenellaceae RC9 gut group	0.91135	1.292403e-03	2.182883e-02	2.867541e-04	1.658290e-04
			Cluster_793	Firmicutes	Clostridiales	Ruminococcaceae	Ruminococcaceae UCG-002	0.912581	7.711273e-04	1.581631e-02	1.051892e-03	5.759896e-04
			Cluster_607	Bacteroidetes	Bacteroidales	Rikenellaceae	Rikenellaceae RC9 gut group	0.967849	1.760075e-03	2.651113e-02	6.532665e-04	3.249531e-04
			Cluster_976	Firmicutes	Clostridiales	Family XIII	Family XIII AD3011 group	0.987027	5.183457e-04	1.249213e-02	8.571515e-04	4.614322e-04
			Cluster_475	Firmicutes	Clostridiales	Clostridiales vadinBB60 group	unknown genus	1.01419	5.582154e-03	4.847925e-02	4.914906e-04	2.466595e-04
			Cluster_1185	Firmicutes	Clostridiales	Ruminococcaceae	Eubacterium coprostanoligenes group	1.03563	1.525983e-03	2.364392e-02	5.360126e-04	2.368199e-04
			Cluster_2087	Firmicutes	Clostridiales	Lachnospiraceae	Ruminococcus gauvreauii group	1.05188	4.330960e-03	4.231365e-02	5.266166e-04	2.721130e-04
			Cluster_987	Bacteroidetes	Bacteroidales	Rikenellaceae	Rikenellaceae RC9 gut group	1.06895	1.261165e-04	5.367792e-03	3.754987e-04	1.605088e-04
			Cluster_894	Spirochaetes	Spirochaetales	Spirochaetaceae	Treponema 2	1.08777	2.178949e-04	7.779655e-03	7.036034e-05	7.610902e-05
			Cluster_2744	Firmicutes	Clostridiales	Family XIII	Family XIII AD3011 group	1.08886	2.473843e-05	2.192860e-03	2.441959e-04	1.465100e-04
			Cluster_322	Bacteroidetes	Bacteroidales	Rikenellaceae	Rikenellaceae RC9 gut group	1.11492	4.702854e-03	4.530737e-02	9.626491e-04	4.250261e-04
			Cluster_1327	Firmicutes	Clostridiales	Ruminococcaceae	Ruminiclostridium	1.1161	4.663778e-04	1.207616e-02	5.254329e-04	2.632681e-04
			Cluster_1097	Firmicutes	Clostridiales	Family XIII	Family XIII AD3011 group	1.12417	1.138589e-04	5.367792e-03	6.773329e-04	3.037724e-04
			Cluster_1046	Firmicutes	Clostridiales	Ruminococcaceae	Ruminococcaceae UCG-005	1.16312	5.833097e-04	1.338835e-02	1.007881e-03	3.317225e-04
			Cluster_311	Bacteroidetes	Bacteroidales	Prevotellaceae	Prevotella 9	1.16754	3.560652e-03	3.811773e-02	4.022972e-05	4.652851e-06
			Cluster_2473	Firmicutes	Clostridiales	Lachnospiraceae	Eubacterium eligens group	1.22253	2.862833e-04	9.356750e-03	1.243415e-03	4.257027e-04
			Cluster_2214	Fusobacteria	Fusobacteriales	Fusobacteriaceae	Fusobacterium	1.23732	2.594006e-03	3.290292e-02	4.057017e-04	2.157170e-04
			Cluster_656	Bacteroidetes	Bacteroidales	Rikenellaceae	Rikenellaceae RC9 gut group	1.35734	1.160001e-04	5.367792e-03	1.120554e-03	3.559163e-04
			Cluster_430	Firmicutes	Clostridiales	Clostridiales vadinBB60 group	unknown genus	1.39562	2.007337e-03	2.764390e-02	2.603134e-03	9.874218e-04
			Cluster_1194	Firmicutes	Clostridiales	Clostridiales vadinBB60 group	unknown genus	1.44113	3.721865e-04	1.062045e-02	6.983282e-04	1.691678e-04
			Cluster_405	Firmicutes	Clostridiales	Ruminococcaceae	Ruminococcaceae UCG-014	1.44859	3.033160e-03	3.439961e-02	1.061754e-03	1.040453e-03
			Cluster_1004	Firmicutes	Clostridiales	Ruminococcaceae	Ruminococcaceae UCG-002	1.518	2.367744e-07	7.608352e-05	7.626172e-05	2.002141e-05
			Cluster_679	Bacteroidetes	Bacteroidales	Tannerellaceae	Parabacteroides	1.53078	3.966145e-04	1.062045e-02	1.268739e-03	3.157629e-04
			Cluster_525	Bacteroidetes	Bacteroidales	Paludibacteraceae	unknown genus	1.53784	1.229406e-03	2.154814e-02	1.567193e-03	6.570622e-04
			Cluster_324	Spirochaetes	Spirochaetales	Spirochaetaceae	Treponema 2	1.53897	1.446330e-03	2.285676e-02	1.668329e-03	7.595956e-04
			Cluster_2174	Firmicutes	Clostridiales	Christensenellaceae	Christensenellaceae R-7 group	1.59527	6.511043e-05	4.828189e-03	3.639647e-04	1.434761e-04
			Cluster_955	Firmicutes	Clostridiales	Christensenellaceae	Christensenellaceae R-7 group	1.61327	1.578704e-04	6.040950e-03	8.294706e-04	1.288534e-04
			Cluster_961	Bacteroidetes	Bacteroidales	p-251-o5	unknown genus	1.62904	7.264700e-05	4.883286e-03	1.108890e-03	2.873799e-04
			Cluster_51	Firmicutes	Clostridiales	Ruminococcaceae	Ruminococcaceae UCG-005	1.65772	2.070296e-03	2.810937e-02	2.079217e-02	1.004576e-02
			Cluster_282	Bacteroidetes	Bacteroidales	Prevotellaceae	Prevotella 9	1.66414	3.250765e-06	5.233356e-04	4.641195e-05	9.869748e-06
			Cluster_1222	Firmicutes	Clostridiales	Lachnospiraceae	CHKCI001	1.84409	2.000688e-05	2.142960e-03	1.038769e-03	2.930420e-04
			Cluster_1560	Firmicutes	Clostridiales	Lachnospiraceae	CHKCI001	1.89787	3.341764e-05	2.684551e-03	1.538234e-03	4.802918e-04
			Cluster_1187	Firmicutes	Clostridiales	Clostridiales vadinBB60 group	unknown genus	1.9323	1.184293e-06	2.854147e-04	7.710331e-04	1.398483e-04
			Cluster_881	Firmicutes	Clostridiales	Christensenellaceae	Christensenellaceae R-7 group	2.23272	3.257276e-06	5.233356e-04	1.397716e-03	2.603965e-04
			Cluster_47	Firmicutes	Clostridiales	Christensenellaceae	Christensenellaceae R-7 group	2.37129	1.545194e-03	2.364392e-02	2.189091e-02	6.329359e-03
	D49	vaccinated	Cluster_978	Proteobacteria	Bradymonadales	unknown family	unknown genus	-2.2424	1.00688e-06	0.000117604	2.80179e-05	0.00026276
			Cluster_917			unknown family	unknown genus	-1.57001	0.00033736	0.0126968	3.07479e-05	0.000227586
			Cluster_534	Firmicutes	Erysipelotrichales	Erysipelotrichaceae	Catenibacterium	-1.68608	2.36954e-08	5.53524e-06	4.80763e-05	0.000367916
			Cluster_246				Erysipelotrichaceae UCG-009	-1.45024	2.96677e-05	0.00216575	7.0039e-05	0.000301843
			Cluster_261				Holdemanella	-1.28495	9.435e-08	1.83668e-05	0.000202781	0.000477615
			Cluster_911				Solobacterium	-0.855453	5.47408e-06	0.000581248	4.89461e-05	0.000121002
			Cluster_349				unknown genus	-0.728203	0.000417774	0.0139417	0.000159646	0.000317719
			Cluster_97				unknown genus	-0.640322	0.000458774	0.0142572	1.66766e-05	4.52586e-05
			Cluster_328		Clostridiales	Lachnospiraceae	Fusicatenibacter	-1.16787	1.35417e-05	0.00112977	0.000248755	0.000571947
			Cluster_710				Lachnoclostridium	-0.836489	0.000178841	0.00856894	8.85389e-05	0.000192424
			Cluster_1174			Ruminococcaceae	Ruminococcaceae UCG-014	-1.06398	0.00152249	0.0301401	4.23758e-06	0.000115113
			Cluster_1163				Ruminococcaceae NK4A214 group	-0.601024	0.00289382	0.047178	2.38359e-05	3.9425e-05
			Cluster_794		Selenomonadales	Veillonellaceae	Dialister	-1.07551	0.000437334	0.0141891	0.000163656	0.000339827
			Cluster_1060				Dialister	-0.815413	0.000488259	0.0142572	2.27759e-05	5.5736e-05
			Cluster_624	Bacteroidetes	Bacteroidales	Prevotellaceae	Prevotellaceae UCG-004	-1.08112	0.000317939	0.0126968	6.73967e-05	0.000200639
			Cluster_36				Prevotellaceae NK3B31 group	-1.01845	4.25246e-07	7.09554e-05	0.0026882	0.00458549
			Cluster_263				Prevotellaceae NK3B31 group	-0.860833	3.72886e-05	0.00241961	0.000513625	0.000846065
			Cluster_254				Prevotellaceae UCG-003	-0.904775	0.000467563	0.0142572	0.000457879	0.00078128
			Cluster_856				Prevotella 7	-0.845052	0.00124071	0.0270895	6.6115e-05	0.000126546
			Cluster_1105				Prevotella 7	-0.807892	0.000308381	0.0126968	2.46441e-05	7.83603e-05
			Cluster_986				Prevotella 7	-0.760173	0.00125243	0.0270895	9.29633e-05	0.000167198
			Cluster_1765				Prevotella 9	-0.836355	3.52004e-05	0.00241847	9.93497e-05	0.000217938
			Cluster_2745				Prevotella 9	-0.824757	0.000190747	0.00856894	8.6254e-05	0.000197182
			Cluster_334				Prevotella 9	-0.734789	0.00217289	0.0390452	0.000745137	0.000727645
			Cluster_997				Prevotella 9	-0.607994	0.00290823	0.047178	0.000189087	0.000295009
			Cluster_11				Prevotella 2	-0.717205	0.000612711	0.0170392	0.0104933	0.0147605
			Cluster_858				Prevotella 2	-0.685336	0.00103721	0.0242292	0.000113561	0.000164363
			Cluster_2033				unknown genus	-0.712403	0.00118125	0.0265326	6.66833e-05	0.0001031
			Cluster_513				unknown genus	-0.69522	0.000957641	0.022827	0.00022355	0.000403129
			Cluster_253				unknown genus	-0.66091	0.00133788	0.0279045	0.000427434	0.000621898
			Cluster_892				Prevotella 1	-0.630408	0.00283242	0.047178	0.000111109	0.000226393
			Cluster_192			Rikenellaceae	Rikenellaceae RC9 gut group	-1.0492	0.000906307	0.0225227	0.000735375	0.00171119
			Cluster_7			Muribaculaceae	unknown genus	-1.02999	0.000647761	0.017595	0.0119002	0.0152908
			Cluster_1806				unknown genus	-0.874174	0.00167119	0.0309833	4.81063e-05	0.000100651
		non vaccinated	Cluster_539	Firmicutes	Clostridiales	Ruminococcaceae	Ruminococcaceae UCG-014	4.38412	4.92771e-14	5.75556e-11	0.000529478	0.000185396
			Cluster_297				Ruminococcaceae UCG-014	1.81619	0.00086892	0.0225227	2.81291e-05	0.0001555
			Cluster_500				Ruminococcaceae UCG-014	1.3384	0.000115441	0.0064207	0.000579636	0.000267184
			Cluster_896				Ruminococcaceae UCG-014	1.1854	0.000247228	0.0106949	0.000302495	0.000248861
			Cluster_1741				Ruminococcaceae UCG-014	0.738368	0.00267562	0.0466436	0.000247359	0.000156128
			Cluster_1507				Ruminococcaceae UCG-014	0.703367	0.00148385	0.0298817	0.000113105	6.33007e-05
			Cluster_599				Ruminococcaceae UCG-010	1.32076	6.06538e-06	0.000590363	0.000159272	7.20477e-05
			Cluster_1132				unknown genus	1.17681	0.000123323	0.00654734	9.77778e-05	5.05486e-05
			Cluster_35				Ruminococcaceae UCG-005	0.731762	0.00163663	0.0308321	9.73266e-05	2.27247e-05
			Cluster_1350				[Eubacterium] coprostanoligenes group	0.542298	0.00284455	0.047178	1.4349e-05	1.26408e-05
			Cluster_1498			Lachnospiraceae	Shuttleworthia	1.95233	1.74165e-12	1.01712e-09	7.77722e-05	1.87858e-05
			Cluster_484				Shuttleworthia	1.1655	0.000385606	0.0132467	0.000162965	7.61461e-05
			Cluster_851				Shuttleworthia	1.15723	4.15606e-05	0.00255488	0.000131778	7.68882e-05
			Cluster_983				Shuttleworthia	0.919151	0.000341289	0.0126968	8.81908e-05	3.89048e-05
			Cluster_771				Roseburia	1.33692	1.70707e-05	0.00132924	0.000157981	6.85045e-05
			Cluster_1960				Roseburia	0.725694	0.000188306	0.00856894	0.000115999	5.13785e-05
			Cluster_1555				Roseburia	0.682788	0.000589001	0.0167793	0.000137124	5.80644e-05
			Cluster_129				[Ruminococcus] gauvreauii group	1.26401	6.8139e-06	0.000612203	0.000176836	9.13934e-06
			Cluster_249				Agathobacter	1.02516	0.00272524	0.0468101	0.000350264	0.000194756
			Cluster_169			Christensenellaceae	Christensenellaceae R-7 group	1.81004	6.8287e-05	0.00398796	0.0010232	0.000141719
			Cluster_198				Christensenellaceae R-7 group	1.05691	0.00253566	0.0448735	0.000941511	0.000120512
			Cluster_183			Clostridiaceae 1	Sarcina	1.35998	0.000485452	0.0142572	0.00116844	0.000333524
			Cluster_1072			Clostridiales vadinBB60 group	unknown genus	1.31196	0.00110093	0.0252136	0.000312629	0.000153934
			Cluster_557				unknown genus	1.08464	0.000370894	0.0131274	0.000152172	7.6472e-05
			Cluster_160				unknown genus	0.674568	0.000889993	0.0225227	3.78046e-05	4.42445e-05
			Cluster_922				unknown genus	0.667369	0.000941626	0.022827	4.49976e-05	1.24743e-05
			Cluster_1130		Selenomonadales	Veillonellaceae	unknown genus	0.724508	0.00160641	0.0308321	0.000224955	4.24257e-05
			Cluster_57	Fusobacteria	Fusobacteriales	Fusobacteriaceae	Fusobacterium	1.85634	5.24249e-07	7.65404e-05	8.85644e-05	4.86573e-06
			Cluster_6				Fusobacterium	1.69542	2.6241e-10	1.02165e-07	0.000111268	5.26104e-06
			Cluster_1360	Bacteroidetes	Bacteroidales	Rikenellaceae	Rikenellaceae RC9 gut group	1.64522	0.00193756	0.0353605	1.20286e-05	1.32308e-05
			Cluster_44			Bacteroidaceae	Bacteroides	1.05615	6.12213e-07	7.94517e-05	1.61733e-05	3.61681e-06
			Cluster_883			Prevotellaceae	unknown genus	1.04621	0.00127867	0.0271544	0.000254452	7.48723e-05
			Cluster_648				Prevotella 9	1.0051	0.00144843	0.0296801	0.000302536	0.000121489
			Cluster_1245				Prevotella 9	0.829434	0.000347856	0.0126968	0.000368805	0.000203146
			Cluster_1430				Prevotella 9	0.715818	0.00161823	0.0308321	6.81004e-05	3.64615e-05
			Cluster_1427				Prevotella 9	0.637423	0.000686852	0.0182328	0.000191725	0.000101791
			Cluster_2603				Prevotella 9	0.494474	0.00308569	0.0487038	8.1979e-05	4.21022e-05
			Cluster_1579				Prevotella 1	0.953707	0.00300426	0.0480682	0.000326479	7.99099e-05
			Cluster_608			Muribaculaceae	unknown genus	0.936686	0.000175537	0.00856894	3.59365e-05	1.19375e-05
			Cluster_1511	Spirochaetes	Spirochaetales	Spirochaetaceae	Treponema 2	1.53841	1.51254e-09	4.41663e-07	3.24318e-05	7.65815e-06
	D63	vaccinated	Cluster_350	Bacteroidetes	Bacteroidales	Muribaculaceae	unknown genus	-1.50172	4.01411e-05	0.00752646	0.000182747	0.000952854
			Cluster_1567	Firmicutes	Clostridiales	Ruminococcaceae	Oscillospira	-1.01992	0.000282804	0.0397694	1.2453e-06	1.71798e-05
			Cluster_1095				Flavonifractor	-0.909978	1.30939e-05	0.00294612	8.85135e-06	2.3813e-05
		non vaccinated	Cluster_894	Spirochaetes	Spirochaetales	Spirochaetaceae	Treponema 2	4.60922	3.59377e-09	4.04299e-06	0.000103584	1.88521e-05
			Cluster_974				Treponema 2	1.68448	9.32054e-08	5.2428e-05	6.65798e-05	8.6828e-06
			Cluster_2284	Firmicutes	Clostridiales	Christensenellaceae	Christensenellaceae R-7 group	1.85556	9.35472e-05	0.0150344	2.58277e-05	3.32685e-06
			Cluster_680			Ruminococcaceae	Ruminococcaceae UCG-014	1.16804	8.02088e-06	0.00225587	0.000140324	2.3934e-05
			Cluster_705			Lachnospiraceae	unknown genus	0.980062	0.000407901	0.0417171	0.000135547	1.5413e-05
			Cluster_450				[Ruminococcus] gnavus group	0.5781	0.000394184	0.0417171	2.63505e-05	9.0118e-06
			Cluster_918				Oribacterium	0.514432	0.000398822	0.0417171	2.70072e-05	1.43235e-05
			Cluster_1828	Bacteroidetes	Bacteroidales	Prevotellaceae	unknown genus	1.53133	2.30605e-06	0.000864769	6.47227e-05	2.41646e-05
	D146	vaccinated	Cluster_1265	Firmicutes	Clostridiales	Christensenellaceae	Christensenellaceae R-7 group	-0.569655	0.00041971	0.0253505	1.27389e-05	2.5834e-05
			Cluster_340			Ruminococcaceae	unknown genus	-0.868138	7.21915e-06	0.00174415	6.23575e-06	1.23834e-05
			Cluster_320				Ruminococcaceae UCG-014	-0.97545	0.000154432	0.0116596	9.99875e-05	0.000153301
			Cluster_3017				Ruminococcaceae UCG-014	-1.00534	0.000575425	0.0331007	2.33803e-05	0.00012977
			Cluster_211				Ruminococcaceae UCG-005	-1.3717	0.000118273	0.00952496	9.43299e-05	0.000270507
			Cluster_1298			Lachnospiraceae	Lachnospira	-1.24274	1.36685e-06	0.000550383	1.54693e-05	3.91288e-05
			Cluster_966				Lachnospiraceae NK3A20 group	-1.27997	2.61905e-05	0.00451974	9.15684e-06	4.91286e-05
			Cluster_451		Lactobacillales	Lactobacillaceae	Lactobacillus	-0.867433	0.000113996	0.00952496	4.60948e-06	1.44255e-05
			Cluster_404		Selenomonadales	Veillonellaceae	Mitsuokella	-1.24656	5.82979e-06	0.00174415	6.92107e-06	5.08632e-05
			Cluster_382				Mitsuokella	-1.71863	4.90345e-05	0.00658151	0	3.99606e-05
			Cluster_2327	Bacteroidetes	Bacteroidales	Prevotellaceae	Prevotella 2	-0.643492	3.73977e-05	0.00564706	8.72785e-06	1.96468e-05
			Cluster_2537				Prevotella 2	-0.990187	2.55642e-07	0.000308816	3.40015e-06	1.38687e-05
			Cluster_1859				Prevotella 9	-0.717839	9.19412e-05	0.00854346	2.62224e-05	6.06918e-05
			Cluster_1294				Prevotella 9	0.846029	0.000268289	0.0180052	0.000243074	0.00011806
			Cluster_1683				Prevotella 9	-1.20504	8.13193e-05	0.00818614	4.57658e-06	4.34976e-05
			Cluster_1986				Prevotella 7	-0.901318	1.28448e-06	0.000550383	2.3979e-05	3.90756e-05
			Cluster_1234				Prevotella 7	-1.07304	8.09094e-05	0.00818614	1.89149e-05	6.04995e-05
			Cluster_1167				Prevotella 7	-1.26556	1.38292e-05	0.00278427	2.93405e-06	2.79381e-05
			Cluster_470				Prevotella 7	-1.64185	6.64568e-05	0.00802799	3.57982e-06	0.00015988
			Cluster_803			Muribaculaceae	unknown genus	0.762869	0.000293922	0.0186873	4.2831e-05	1.22054e-05
			Cluster_1148			Rikenellaceae	Rikenellaceae RC9 gut group	-0.830249	0.000177313	0.0125997	2.55535e-05	2.91192e-05

## Sheet: Supplementary Data 5
	Supplementary Data 5: Alpha diversity indices at D28, D40, D63 and D146 measured on the total population of vaccinated and non-vaccinated pigs.
	Fecal DNA sequence_ID	Animal_ID	Day	Vaccination Status1	Sex	Batch	Weaning Age	Body weight at weaning (Kg)		α-diversity
										Richness	Shannon
	CRB195134	SPH_001	D28	IAV	Male	B_1602	28	9.25		424	4.579503
	CRB195229	SPH_001	D49	IAV	Male	B_1602	28	9.25		550	4.432910
	CRB198803	SPH_001	D146	IAV	Male	B_1602	28	9.25		700	4.641960
	CRB199139	SPH_001	D63	IAV	Male	B_1602	28	9.25		639	4.635362
	CRB195135	SPH_003	D28	IAV	Male	B_1602	28	6.86		376	4.272232
	CRB195230	SPH_003	D49	IAV	Male	B_1602	28	6.86		516	4.296481
	CRB198805	SPH_003	D146	IAV	Male	B_1602	28	6.86		717	4.906333
	CRB199141	SPH_003	D63	IAV	Male	B_1602	28	6.86		538	4.557162
	CRB195136	SPH_006	D28	IAV	Female	B_1602	28	7.75		380	4.320260
	CRB195231	SPH_006	D49	IAV	Female	B_1602	28	7.75		544	4.208554
	CRB198807	SPH_006	D146	IAV	Female	B_1602	28	7.75		496	4.235752
	CRB199143	SPH_006	D63	IAV	Female	B_1602	28	7.75		562	4.371807
	CRB195137	SPH_008	D28	IAV	Female	B_1602	28	7.89		425	4.657352
	CRB195232	SPH_008	D49	IAV	Female	B_1602	28	7.89		618	4.871128
	CRB198808	SPH_008	D146	IAV	Female	B_1602	28	7.89		701	4.956999
	CRB199144	SPH_008	D63	IAV	Female	B_1602	28	7.89		678	4.818395
	CRB190956	SPH_009	D28	NV	Female	B_1602	28	7.60		300	3.644081
	CRB190999	SPH_009	D49	NV	Female	B_1602	28	7.60		502	4.258465
	CRB198809	SPH_009	D146	NV	Female	B_1602	28	7.60		666	4.776446
	CRB199145	SPH_009	D63	NV	Female	B_1602	28	7.60		592	4.564292
	CRB195233	SPH_013	D49	IAV	Male	B_1602	27	8.14		479	3.996471
	CRB196510	SPH_013	D28	IAV	Male	B_1602	27	8.14		428	3.949601
	CRB198813	SPH_013	D146	IAV	Male	B_1602	27	8.14		590	4.607713
	CRB199149	SPH_013	D63	IAV	Male	B_1602	27	8.14		584	4.674243
	CRB195234	SPH_014	D49	IAV	Male	B_1602	27	6.81		513	4.122696
	CRB196511	SPH_014	D28	IAV	Male	B_1602	27	6.81		476	4.803192
	CRB199150	SPH_014	D63	IAV	Male	B_1602	27	6.81		690	4.912607
	CRB191006	SPH_015	D28	NV	Male	B_1602	27	9.79		357	4.129509
	CRB191012	SPH_015	D49	NV	Male	B_1602	27	9.79		543	4.718050
	CRB198814	SPH_015	D146	NV	Male	B_1602	27	9.79		594	4.347026
	CRB199151	SPH_015	D63	NV	Male	B_1602	27	9.79		700	5.060662
	CRB195140	SPH_017	D28	IAV	Female	B_1602	27	9.09		570	4.713546
	CRB195235	SPH_017	D49	IAV	Female	B_1602	27	9.09		547	4.232254
	CRB198816	SPH_017	D146	IAV	Female	B_1602	27	9.09		666	4.535263
	CRB199153	SPH_017	D63	IAV	Female	B_1602	27	9.09		621	4.631970
	CRB195141	SPH_019	D28	IAV	Female	B_1602	27	7.20		412	4.133738
	CRB195236	SPH_019	D49	IAV	Female	B_1602	27	7.20		383	3.834315
	CRB198818	SPH_019	D146	IAV	Female	B_1602	27	7.20		598	5.051876
	CRB199155	SPH_019	D63	IAV	Female	B_1602	27	7.20		626	4.578264
	CRB190960	SPH_020	D28	NV	Female	B_1602	27	7.71		357	4.054060
	CRB191035	SPH_020	D49	NV	Female	B_1602	27	7.71		535	4.071731
	CRB198819	SPH_020	D146	NV	Female	B_1602	27	7.71		601	4.951743
	CRB199156	SPH_020	D63	NV	Female	B_1602	27	7.71		593	4.303572
	CRB195142	SPH_031	D28	IAV	Male	B_1602	27	9.06		186	2.672750
	CRB195237	SPH_031	D49	IAV	Male	B_1602	27	9.06		611	4.972309
	CRB198826	SPH_031	D146	IAV	Male	B_1602	27	9.06		719	5.045713
	CRB199163	SPH_031	D63	IAV	Male	B_1602	27	9.06		504	4.110269
	CRB195143	SPH_035	D28	IAV	Female	B_1602	27	5.24		197	3.299181
	CRB195238	SPH_035	D49	IAV	Female	B_1602	27	5.24		626	4.761621
	CRB198830	SPH_035	D146	IAV	Female	B_1602	27	5.24		780	5.211647
	CRB199167	SPH_035	D63	IAV	Female	B_1602	27	5.24		645	5.028581
	CRB195144	SPH_037	D28	IAV	Female	B_1602	27	8.05		114	2.266696
	CRB195239	SPH_037	D49	IAV	Female	B_1602	27	8.05		482	3.979571
	CRB198831	SPH_037	D146	IAV	Female	B_1602	27	8.05		625	4.660247
	CRB199168	SPH_037	D63	IAV	Female	B_1602	27	8.05		522	4.302323
	CRB190986	SPH_038	D28	NV	Female	B_1602	27	6.81		98	1.446820
	CRB191017	SPH_038	D49	NV	Female	B_1602	27	6.81		603	5.120454
	CRB198832	SPH_038	D146	NV	Female	B_1602	27	6.81		762	5.119150
	CRB199169	SPH_038	D63	NV	Female	B_1602	27	6.81		622	4.792999
	CRB195145	SPH_039	D28	IAV	Female	B_1602	27	9.44		227	3.236813
	CRB195240	SPH_039	D49	IAV	Female	B_1602	27	9.44		600	4.712923
	CRB198833	SPH_039	D146	IAV	Female	B_1602	27	9.44		600	4.496150
	CRB199170	SPH_039	D63	IAV	Female	B_1602	27	9.44		592	4.349475
	CRB190965	SPH_040	D28	NV	Female	B_1602	27	10.52		85	2.014503
	CRB191040	SPH_040	D49	NV	Female	B_1602	27	10.52		591	4.458305
	CRB198834	SPH_040	D146	NV	Female	B_1602	27	10.52		719	5.188991
	CRB199171	SPH_040	D63	NV	Female	B_1602	27	10.52		501	4.103858
	CRB195146	SPH_052	D28	IAV	Male	B_1602	27	10.55		479	4.523278
	CRB195241	SPH_052	D49	IAV	Male	B_1602	27	10.55		566	4.469186
	CRB198842	SPH_052	D146	IAV	Male	B_1602	27	10.55		632	4.630862
	CRB199179	SPH_052	D63	IAV	Male	B_1602	27	10.55		523	4.270178
	CRB195147	SPH_054	D28	IAV	Male	B_1602	27	9.77		409	4.477345
	CRB195242	SPH_054	D49	IAV	Male	B_1602	27	9.77		576	4.648331
	CRB198844	SPH_054	D146	IAV	Male	B_1602	27	9.77		695	5.042291
	CRB199181	SPH_054	D63	IAV	Male	B_1602	27	9.77		611	4.802491
	CRB191007	SPH_055	D28	NV	Male	B_1602	27	7.83		556	4.589401
	CRB191555	SPH_055	D49	NV	Male	B_1602	27	7.83		630	4.801384
	CRB198845	SPH_055	D146	NV	Male	B_1602	27	7.83		615	4.775109
	CRB199182	SPH_055	D63	NV	Male	B_1602	27	7.83		646	4.591169
	CRB195148	SPH_057	D28	IAV	Female	B_1602	27	9.30		247	3.788920
	CRB195243	SPH_057	D49	IAV	Female	B_1602	27	9.30		577	4.306192
	CRB198846	SPH_057	D146	IAV	Female	B_1602	27	9.30		556	4.048446
	CRB199183	SPH_057	D63	IAV	Female	B_1602	27	9.30		570	4.389005
	CRB195149	SPH_059	D28	IAV	Female	B_1602	27	10.49		523	4.745667
	CRB195244	SPH_059	D49	IAV	Female	B_1602	27	10.49		499	4.260241
	CRB198848	SPH_059	D146	IAV	Female	B_1602	27	10.49		553	4.420634
	CRB199185	SPH_059	D63	IAV	Female	B_1602	27	10.49		513	4.088254
	CRB195150	SPH_060	D28	IAV	Male	B_1602	26	8.73		341	4.315345
	CRB195245	SPH_060	D49	IAV	Male	B_1602	26	8.73		527	4.438623
	CRB198849	SPH_060	D146	IAV	Male	B_1602	26	8.73		599	4.424345
	CRB199186	SPH_060	D63	IAV	Male	B_1602	26	8.73		611	4.632996
	CRB195151	SPH_062	D28	IAV	Male	B_1602	26	7.15		281	4.162891
	CRB195246	SPH_062	D49	IAV	Male	B_1602	26	7.15		515	4.269130
	CRB198851	SPH_062	D146	IAV	Male	B_1602	26	7.15		352	3.658337
	CRB199203	SPH_062	D63	IAV	Male	B_1602	26	7.15		538	4.704892
	CRB195152	SPH_065	D28	IAV	Female	B_1602	26	8.85		383	4.493627
	CRB195247	SPH_065	D49	IAV	Female	B_1602	26	8.85		466	3.887962
	CRB198853	SPH_065	D146	IAV	Female	B_1602	26	8.85		645	5.055751
	CRB199205	SPH_065	D63	IAV	Female	B_1602	26	8.85		560	4.700536
	CRB195153	SPH_067	D28	IAV	Female	B_1602	26	8.09		233	3.928409
	CRB195248	SPH_067	D49	IAV	Female	B_1602	26	8.09		454	4.367904
	CRB198854	SPH_067	D146	IAV	Female	B_1602	26	8.09		632	5.016197
	CRB199207	SPH_067	D63	IAV	Female	B_1602	26	8.09		521	4.625416
	CRB190974	SPH_069	D28	NV	Female	B_1602	26	7.15		292	3.992955
	CRB191048	SPH_069	D49	NV	Female	B_1602	26	7.15		573	4.700192
	CRB198856	SPH_069	D146	NV	Female	B_1602	26	7.15		681	4.586611
	CRB199209	SPH_069	D63	NV	Female	B_1602	26	7.15		580	4.374857
	CRB195154	SPH_071	D28	IAV	Male	B_1602	26	9.22		331	4.094945
	CRB195249	SPH_071	D49	IAV	Male	B_1602	26	9.22		530	4.272544
	CRB198858	SPH_071	D146	IAV	Male	B_1602	26	9.22		741	5.007766
	CRB199211	SPH_071	D63	IAV	Male	B_1602	26	9.22		583	4.288493
	CRB195155	SPH_073	D28	IAV	Male	B_1602	26	7.08		290	3.564587
	CRB195250	SPH_073	D49	IAV	Male	B_1602	26	7.08		582	4.522602
	CRB198860	SPH_073	D146	IAV	Male	B_1602	26	7.08		691	4.802313
	CRB199213	SPH_073	D63	IAV	Male	B_1602	26	7.08		591	4.456089
	CRB195156	SPH_075	D28	IAV	Female	B_1602	26	7.66		364	4.482876
	CRB195251	SPH_075	D49	IAV	Female	B_1602	26	7.66		423	4.385637
	CRB198862	SPH_075	D146	IAV	Female	B_1602	26	7.66		626	4.642756
	CRB199215	SPH_075	D63	IAV	Female	B_1602	26	7.66		610	4.951959
	CRB195252	SPH_076	D49	IAV	Female	B_1602	26	7.80		518	4.492346
	CRB198863	SPH_076	D146	IAV	Female	B_1602	26	7.80		703	4.847937
	CRB199216	SPH_076	D63	IAV	Female	B_1602	26	7.80		491	4.424779
	CRB190994	SPH_078	D28	NV	Female	B_1602	26	7.11		316	4.019834
	CRB191026	SPH_078	D49	NV	Female	B_1602	26	7.11		576	4.813543
	CRB198865	SPH_078	D146	NV	Female	B_1602	26	7.11		608	4.989218
	CRB199218	SPH_078	D63	NV	Female	B_1602	26	7.11		617	4.631598
	CRB191027	SPH_079	D49	NV	Female	B_1602	26	6.86		525	4.249337
	CRB198866	SPH_079	D146	NV	Female	B_1602	26	6.86		648	4.796412
	CRB199219	SPH_079	D63	NV	Female	B_1602	26	6.86		447	4.426917
	CRB195158	SPH_081	D28	IAV	Male	B_1602	25	8.43		324	4.024211
	CRB195253	SPH_081	D49	IAV	Male	B_1602	25	8.43		584	4.658085
	CRB198868	SPH_081	D146	IAV	Male	B_1602	25	8.43		483	4.571177
	CRB199221	SPH_081	D63	IAV	Male	B_1602	25	8.43		542	4.360777
	CRB195159	SPH_082	D28	IAV	Male	B_1602	25	7.66		295	3.953511
	CRB196438	SPH_082	D49	IAV	Male	B_1602	25	7.66		639	4.795421
	CRB198869	SPH_082	D146	IAV	Male	B_1602	25	7.66		642	4.865687
	CRB199222	SPH_082	D63	IAV	Male	B_1602	25	7.66		591	4.379692
	CRB195160	SPH_083	D28	IAV	Female	B_1602	25	9.96		391	4.267992
	CRB196439	SPH_083	D49	IAV	Female	B_1602	25	9.96		615	4.928619
	CRB198870	SPH_083	D146	IAV	Female	B_1602	25	9.96		597	4.814656
	CRB199223	SPH_083	D63	IAV	Female	B_1602	25	9.96		551	3.954983
	CRB190996	SPH_085	D28	NV	Female	B_1602	25	7.80		339	4.360853
	CRB191029	SPH_085	D49	NV	Female	B_1602	25	7.80		451	3.917222
	CRB198872	SPH_085	D146	NV	Female	B_1602	25	7.80		524	4.475256
	CRB199225	SPH_085	D63	NV	Female	B_1602	25	7.80		604	4.461976
	CRB195161	SPH_087	D28	IAV	Female	B_1602	25	6.80		416	4.619143
	CRB196440	SPH_087	D49	IAV	Female	B_1602	25	6.80		505	4.357413
	CRB198874	SPH_087	D146	IAV	Female	B_1602	25	6.80		430	4.210142
	CRB199227	SPH_087	D63	IAV	Female	B_1602	25	6.80		462	4.115216
	CRB190978	SPH_089	D28	NV	Female	B_1602	25	7.37		319	4.184299
	CRB191053	SPH_089	D49	NV	Female	B_1602	25	7.37		570	4.206703
	CRB198876	SPH_089	D146	NV	Female	B_1602	25	7.37		715	5.219370
	CRB199229	SPH_089	D63	NV	Female	B_1602	25	7.37		604	4.651505
	CRB191151	SPH_090	D49	NV	Male	B_1604	30	8.73		430	4.202215
	CRB191556	SPH_090	D28	NV	Male	B_1604	30	8.73		171	2.939065
	CRB198877	SPH_090	D146	NV	Male	B_1604	30	8.73		578	4.720431
	CRB199230	SPH_090	D63	NV	Male	B_1604	30	8.73		502	4.340159
	CRB195162	SPH_091	D28	IAV	Male	B_1604	30	8.51		326	3.901054
	CRB196441	SPH_091	D49	IAV	Male	B_1604	30	8.51		447	4.135549
	CRB198878	SPH_091	D146	IAV	Male	B_1604	30	8.51		639	4.666779
	CRB199231	SPH_091	D63	IAV	Male	B_1604	30	8.51		491	4.565834
	CRB191080	SPH_094	D28	NV	Male	B_1604	30	7.57		315	3.752853
	CRB191152	SPH_094	D49	NV	Male	B_1604	30	7.57		542	4.651980
	CRB198881	SPH_094	D146	NV	Male	B_1604	30	7.57		570	3.952405
	CRB199234	SPH_094	D63	NV	Male	B_1604	30	7.57		519	4.433906
	CRB195163	SPH_095	D28	IAV	Male	B_1604	30	7.47		467	4.322823
	CRB196442	SPH_095	D49	IAV	Male	B_1604	30	7.47		505	4.376585
	CRB198882	SPH_095	D146	IAV	Male	B_1604	30	7.47		524	4.025106
	CRB199235	SPH_095	D63	IAV	Male	B_1604	30	7.47		494	3.892900
	CRB195164	SPH_099	D28	IAV	Female	B_1604	30	6.76		144	3.213862
	CRB196443	SPH_099	D49	IAV	Female	B_1604	30	6.76		499	4.204390
	CRB198886	SPH_099	D146	IAV	Female	B_1604	30	6.76		545	4.419156
	CRB199130	SPH_099	D63	IAV	Female	B_1604	30	6.76		347	3.516206
	CRB196444	SPH_100	D49	IAV	Female	B_1604	30	8.72		379	3.917198
	CRB198887	SPH_100	D146	IAV	Female	B_1604	30	8.72		566	4.165022
	CRB199131	SPH_100	D63	IAV	Female	B_1604	30	8.72		339	3.760605
	CRB195166	SPH_102	D28	IAV	Male	B_1604	28	9.01		245	3.667826
	CRB196523	SPH_102	D49	IAV	Male	B_1604	28	9.01		635	4.662343
	CRB198890	SPH_102	D146	IAV	Male	B_1604	28	9.01		704	5.114134
	CRB199133	SPH_102	D63	IAV	Male	B_1604	28	9.01		674	4.971911
	CRB191102	SPH_104	D28	NV	Male	B_1604	28	8.74		349	4.271014
	CRB191179	SPH_104	D49	NV	Male	B_1604	28	8.74		545	4.494612
	CRB198891	SPH_104	D146	NV	Male	B_1604	28	8.74		695	4.857467
	CRB199135	SPH_104	D63	NV	Male	B_1604	28	8.74		492	4.202411
	CRB196446	SPH_105	D49	IAV	Male	B_1604	28	7.93		661	4.964514
	CRB198892	SPH_105	D146	IAV	Male	B_1604	28	7.93		572	4.785041
	CRB199136	SPH_105	D63	IAV	Male	B_1604	28	7.93		640	4.515914
	CRB191058	SPH_106	D28	NV	Male	B_1604	28	8.13		349	4.319146
	CRB191180	SPH_106	D49	NV	Male	B_1604	28	8.13		568	4.505304
	CRB198893	SPH_106	D146	NV	Male	B_1604	28	8.13		597	4.296075
	CRB199137	SPH_106	D63	NV	Male	B_1604	28	8.13		435	3.980393
	CRB195167	SPH_107	D28	IAV	Male	B_1604	28	6.09		187	1.705665
	CRB196447	SPH_107	D49	IAV	Male	B_1604	28	6.09		621	4.951405
	CRB198894	SPH_107	D146	IAV	Male	B_1604	28	6.09		659	4.731090
	CRB199138	SPH_107	D63	IAV	Male	B_1604	28	6.09		590	4.554327
	CRB195168	SPH_108	D28	IAV	Female	B_1604	28	7.99		528	4.967834
	CRB196524	SPH_108	D49	IAV	Female	B_1604	28	7.99		613	4.660194
	CRB198895	SPH_108	D146	IAV	Female	B_1604	28	7.99		671	4.776973
	CRB199236	SPH_108	D63	IAV	Female	B_1604	28	7.99		646	4.712872
	CRB195169	SPH_111	D28	IAV	Female	B_1604	28	7.74		230	2.343647
	CRB196449	SPH_111	D49	IAV	Female	B_1604	28	7.74		622	4.847388
	CRB198897	SPH_111	D146	IAV	Female	B_1604	28	7.74		675	4.557280
	CRB199238	SPH_111	D63	IAV	Female	B_1604	28	7.74		584	4.719405
	CRB196450	SPH_148	D49	IAV	Male	B_1604	27	8.94		450	4.224452
	CRB198916	SPH_148	D146	IAV	Male	B_1604	27	8.94		541	4.296114
	CRB199259	SPH_148	D63	IAV	Male	B_1604	27	8.94		529	4.544477
	CRB196451	SPH_150	D49	IAV	Male	B_1604	27	8.86		493	4.150365
	CRB196514	SPH_150	D28	IAV	Male	B_1604	27	8.86		337	4.245024
	CRB198918	SPH_150	D146	IAV	Male	B_1604	27	8.86		673	4.791987
	CRB199261	SPH_150	D63	IAV	Male	B_1604	27	8.86		489	4.470600
	CRB191088	SPH_152	D28	NV	Male	B_1604	26	9.64		351	4.068902
	CRB191159	SPH_152	D49	NV	Male	B_1604	26	9.64		638	5.122758
	CRB198920	SPH_152	D146	NV	Male	B_1604	26	9.64		498	4.681281
	CRB199263	SPH_152	D63	NV	Male	B_1604	26	9.64		559	4.674350
	CRB195172	SPH_154	D28	IAV	Male	B_1604	26	10.07		416	4.362627
	CRB196452	SPH_154	D49	IAV	Male	B_1604	26	10.07		511	4.326806
	CRB198922	SPH_154	D146	IAV	Male	B_1604	26	10.07		512	4.321671
	CRB199265	SPH_154	D63	IAV	Male	B_1604	26	10.07		533	4.666653
	CRB195173	SPH_156	D28	IAV	Male	B_1604	26	9.50		349	3.963493
	CRB196453	SPH_156	D49	IAV	Male	B_1604	26	9.50		530	4.195232
	CRB198924	SPH_156	D146	IAV	Male	B_1604	26	9.50		543	3.960290
	CRB199267	SPH_156	D63	IAV	Male	B_1604	26	9.50		487	4.315437
	CRB195174	SPH_158	D28	IAV	Female	B_1604	26	9.13		375	4.325277
	CRB196454	SPH_158	D49	IAV	Female	B_1604	26	9.13		586	4.442836
	CRB198926	SPH_158	D146	IAV	Female	B_1604	26	9.13		453	4.104225
	CRB199269	SPH_158	D63	IAV	Female	B_1604	26	9.13		569	4.593794
	CRB191090	SPH_159	D28	NV	Female	B_1604	26	10.58		349	4.203572
	CRB191205	SPH_159	D49	NV	Female	B_1604	26	10.58		621	4.814219
	CRB198927	SPH_159	D146	NV	Female	B_1604	26	10.58		583	4.240500
	CRB199270	SPH_159	D63	NV	Female	B_1604	26	10.58		531	4.477691
	CRB196455	SPH_160	D49	IAV	Female	B_1604	26	8.12		590	4.714628
	CRB198928	SPH_160	D146	IAV	Female	B_1604	26	8.12		593	4.922473
	CRB199271	SPH_160	D63	IAV	Female	B_1604	26	8.12		527	4.481867
	CRB195175	SPH_165	D28	IAV	Male	B_1604	27	6.15		489	4.550733
	CRB196456	SPH_165	D49	IAV	Male	B_1604	27	6.15		495	4.214616
	CRB198932	SPH_165	D146	IAV	Male	B_1604	27	6.15		678	5.304505
	CRB199276	SPH_165	D63	IAV	Male	B_1604	27	6.15		478	4.045160
	CRB195176	SPH_167	D28	IAV	Male	B_1604	27	7.15		564	4.823370
	CRB196457	SPH_167	D49	IAV	Male	B_1604	27	7.15		485	4.074171
	CRB198934	SPH_167	D146	IAV	Male	B_1604	27	7.15		607	4.767150
	CRB199278	SPH_167	D63	IAV	Male	B_1604	27	7.15		600	5.040823
	CRB191105	SPH_168	D28	NV	Male	B_1604	27	5.09		331	4.187317
	CRB191129	SPH_168	D49	NV	Male	B_1604	27	5.09		505	4.399917
	CRB198935	SPH_168	D146	NV	Male	B_1604	27	5.09		624	5.118160
	CRB199279	SPH_168	D63	NV	Male	B_1604	27	5.09		480	4.283880
	CRB195177	SPH_169	D28	IAV	Female	B_1604	27	6.58		494	4.722900
	CRB196458	SPH_169	D49	IAV	Female	B_1604	27	6.58		453	4.142445
	CRB198936	SPH_169	D146	IAV	Female	B_1604	27	6.58		683	5.223065
	CRB199280	SPH_169	D63	IAV	Female	B_1604	27	6.58		484	4.359220
	CRB196459	SPH_171	D49	IAV	Female	B_1604	27	6.15		573	4.689961
	CRB196515	SPH_171	D28	IAV	Female	B_1604	27	6.15		444	4.294675
	CRB198938	SPH_171	D146	IAV	Female	B_1604	27	6.15		356	3.964815
	CRB199282	SPH_171	D63	IAV	Female	B_1604	27	6.15		438	4.277383
	CRB191075	SPH_172	D28	NV	Male	B_1604	27	6.65		349	4.411641
	CRB191193	SPH_172	D49	NV	Male	B_1604	27	6.65		586	5.026194
	CRB198939	SPH_172	D146	NV	Male	B_1604	27	6.65		701	4.709988
	CRB199283	SPH_172	D63	NV	Male	B_1604	27	6.65		556	4.706478
	CRB195179	SPH_174	D28	IAV	Male	B_1604	27	11.55		438	4.236569
	CRB196460	SPH_174	D49	IAV	Male	B_1604	27	11.55		613	4.602651
	CRB198941	SPH_174	D146	IAV	Male	B_1604	27	11.55		595	5.013085
	CRB199285	SPH_174	D63	IAV	Male	B_1604	27	11.55		324	3.321735
	CRB195180	SPH_177	D28	IAV	Female	B_1604	27	9.57		331	4.314003
	CRB196461	SPH_177	D49	IAV	Female	B_1604	27	9.57		597	4.615549
	CRB198943	SPH_177	D146	IAV	Female	B_1604	27	9.57		560	4.919313
	CRB199288	SPH_177	D63	IAV	Female	B_1604	27	9.57		576	4.518298
	CRB195181	SPH_179	D28	IAV	Female	B_1604	27	9.80		367	4.253442
	CRB196462	SPH_179	D49	IAV	Female	B_1604	27	9.80		600	4.919318
	CRB198945	SPH_179	D146	IAV	Female	B_1604	27	9.80		622	4.994386
	CRB199290	SPH_179	D63	IAV	Female	B_1604	27	9.80		527	4.002037
	CRB195182	SPH_180	D28	IAV	Male	B_1604	24	7.65		274	3.838678
	CRB196463	SPH_180	D49	IAV	Male	B_1604	24	7.65		582	4.497032
	CRB198946	SPH_180	D146	IAV	Male	B_1604	24	7.65		588	4.226077
	CRB199291	SPH_180	D63	IAV	Male	B_1604	24	7.65		555	4.219927
	CRB196464	SPH_182	D49	IAV	Male	B_1604	24	8.46		617	4.950345
	CRB196516	SPH_182	D28	IAV	Male	B_1604	24	8.46		462	4.659861
	CRB198947	SPH_182	D146	IAV	Male	B_1604	24	8.46		666	4.814720
	CRB199293	SPH_182	D63	IAV	Male	B_1604	24	8.46		545	4.281779
	CRB195184	SPH_184	D28	IAV	Male	B_1604	24	7.74		382	4.379961
	CRB196465	SPH_184	D49	IAV	Male	B_1604	24	7.74		534	4.218854
	CRB198949	SPH_184	D146	IAV	Male	B_1604	24	7.74		635	4.575369
	CRB199295	SPH_184	D63	IAV	Male	B_1604	24	7.74		471	4.424811
	CRB195185	SPH_186	D28	IAV	Female	B_1604	24	8.74		305	4.053185
	CRB196466	SPH_186	D49	IAV	Female	B_1604	24	8.74		585	4.532949
	CRB198951	SPH_186	D146	IAV	Female	B_1604	24	8.74		443	4.139431
	CRB199297	SPH_186	D63	IAV	Female	B_1604	24	8.74		545	4.189144
	CRB191095	SPH_188	D28	NV	Female	B_1604	24	6.90		361	3.827814
	CRB191197	SPH_188	D49	NV	Female	B_1604	24	6.90		494	3.966216
	CRB198953	SPH_188	D146	NV	Female	B_1604	24	6.90		618	4.241395
	CRB199299	SPH_188	D63	NV	Female	B_1604	24	6.90		449	3.790342
	CRB195186	SPH_218	D28	IAV	Female	B_1605	29	7.91		485	4.268512
	CRB196467	SPH_218	D49	IAV	Female	B_1605	29	7.91		348	3.484602
	CRB198970	SPH_218	D146	IAV	Female	B_1605	29	7.91		660	4.715378
	CRB199316	SPH_218	D63	IAV	Female	B_1605	29	7.91		449	3.773699
	CRB195187	SPH_221	D28	IAV	Female	B_1605	29	10.54		511	4.938616
	CRB196468	SPH_221	D49	IAV	Female	B_1605	29	10.54		611	4.459585
	CRB198973	SPH_221	D146	IAV	Female	B_1605	29	10.54		646	4.562165
	CRB199319	SPH_221	D63	IAV	Female	B_1605	29	10.54		485	4.278922
	CRB191097	SPH_222	D28	NV	Female	B_1605	29	10.37		514	5.082816
	CRB191227	SPH_222	D49	NV	Female	B_1605	29	10.37		554	4.429431
	CRB198974	SPH_222	D146	NV	Female	B_1605	29	10.37		617	4.717760
	CRB199320	SPH_222	D63	NV	Female	B_1605	29	10.37		512	4.626579
	CRB195188	SPH_224	D28	IAV	Male	B_1605	29	10.48		484	4.653576
	CRB196469	SPH_224	D49	IAV	Male	B_1605	29	10.48		571	4.277758
	CRB198975	SPH_224	D146	IAV	Male	B_1605	29	10.48		538	4.417910
	CRB199321	SPH_224	D63	IAV	Male	B_1605	29	10.48		488	4.187792
	CRB195189	SPH_227	D28	IAV	Male	B_1605	29	9.96		456	4.627192
	CRB196470	SPH_227	D49	IAV	Male	B_1605	29	9.96		570	4.749244
	CRB198977	SPH_227	D146	IAV	Male	B_1605	29	9.96		619	4.604601
	CRB199324	SPH_227	D63	IAV	Male	B_1605	29	9.96		481	4.169662
	CRB195190	SPH_269	D28	IAV	Female	B_1605	28	10.00		380	4.600498
	CRB196471	SPH_269	D49	IAV	Female	B_1605	28	10.00		582	5.050900
	CRB199348	SPH_269	D63	IAV	Female	B_1605	28	10.00		541	4.144266
	CRB195191	SPH_271	D28	IAV	Female	B_1605	28	9.59		435	4.676816
	CRB196472	SPH_271	D49	IAV	Female	B_1605	28	9.59		634	5.196545
	CRB199350	SPH_271	D63	IAV	Female	B_1605	28	9.59		574	4.533559
	CRB191142	SPH_273	D28	NV	Female	B_1605	28	10.26		395	4.430481
	CRB191266	SPH_273	D49	NV	Female	B_1605	28	10.26		430	4.761876
	CRB199352	SPH_273	D63	NV	Female	B_1605	28	10.26		565	4.195281
	CRB195192	SPH_274	D28	IAV	Female	B_1605	28	10.28		456	4.802359
	CRB196473	SPH_274	D49	IAV	Female	B_1605	28	10.28		628	5.150589
	CRB199353	SPH_274	D63	IAV	Female	B_1605	28	10.28		485	4.363285
	CRB195193	SPH_277	D28	IAV	Male	B_1605	28	11.31		381	4.468829
	CRB196474	SPH_277	D49	IAV	Male	B_1605	28	11.31		624	4.887128
	CRB199355	SPH_277	D63	IAV	Male	B_1605	28	11.31		529	4.135585
	CRB195194	SPH_278	D28	IAV	Male	B_1605	28	10.76		329	4.187007
	CRB196475	SPH_278	D49	IAV	Male	B_1605	28	10.76		537	4.889305
	CRB199356	SPH_278	D63	IAV	Male	B_1605	28	10.76		456	3.838925
	CRB196476	SPH_290	D49	IAV	Female	B_1605	27	9.39		538	4.319338
	CRB199364	SPH_290	D63	IAV	Female	B_1605	27	9.39		453	4.316038
	CRB191240	SPH_292	D49	NV	Female	B_1605	27	8.58		455	3.896701
	CRB199019	SPH_292	D146	NV	Female	B_1605	27	8.58		629	4.626124
	CRB199366	SPH_292	D63	NV	Female	B_1605	27	8.58		500	4.185364
	CRB195195	SPH_293	D28	IAV	Female	B_1605	27	7.52		276	3.655035
	CRB196477	SPH_293	D49	IAV	Female	B_1605	27	7.52		437	4.300117
	CRB199020	SPH_293	D146	IAV	Female	B_1605	27	7.52		644	4.703464
	CRB199367	SPH_293	D63	IAV	Female	B_1605	27	7.52		452	4.059501
	CRB195196	SPH_295	D28	IAV	Female	B_1605	27	7.22		228	3.686454
	CRB196478	SPH_295	D49	IAV	Female	B_1605	27	7.22		392	4.041963
	CRB199369	SPH_295	D63	IAV	Female	B_1605	27	7.22		515	3.958553
	CRB195197	SPH_297	D28	IAV	Male	B_1605	27	9.01		287	3.890107
	CRB196479	SPH_297	D49	IAV	Male	B_1605	27	9.01		457	4.364705
	CRB199023	SPH_297	D146	IAV	Male	B_1605	27	9.01		612	4.524636
	CRB199443	SPH_297	D63	IAV	Male	B_1605	27	9.01		512	4.260250
	CRB195198	SPH_299	D28	IAV	Male	B_1605	27	7.41		250	3.727272
	CRB196480	SPH_299	D49	IAV	Male	B_1605	27	7.41		572	4.373506
	CRB199025	SPH_299	D146	IAV	Male	B_1605	27	7.41		616	4.441441
	CRB199445	SPH_299	D63	IAV	Male	B_1605	27	7.41		408	4.255655
	CRB195199	SPH_301	D28	IAV	Female	B_1605	26	10.18		442	4.696445
	CRB196481	SPH_301	D49	IAV	Female	B_1605	26	10.18		570	4.320069
	CRB199027	SPH_301	D146	IAV	Female	B_1605	26	10.18		662	4.705664
	CRB199447	SPH_301	D63	IAV	Female	B_1605	26	10.18		548	4.315739
	CRB195200	SPH_302	D28	IAV	Female	B_1605	26	6.40		456	4.527573
	CRB196482	SPH_302	D49	IAV	Female	B_1605	26	6.40		561	4.429593
	CRB199028	SPH_302	D146	IAV	Female	B_1605	26	6.40		655	5.046915
	CRB199448	SPH_302	D63	IAV	Female	B_1605	26	6.40		495	4.385492
	CRB195201	SPH_306	D28	IAV	Male	B_1605	26	10.01		358	4.378801
	CRB196483	SPH_306	D49	IAV	Male	B_1605	26	10.01		449	4.032407
	CRB199031	SPH_306	D146	IAV	Male	B_1605	26	10.01		639	4.800229
	CRB199451	SPH_306	D63	IAV	Male	B_1605	26	10.01		431	3.993638
	CRB191125	SPH_308	D28	NV	Male	B_1605	26	8.73		449	4.759415
	CRB191222	SPH_308	D49	NV	Male	B_1605	26	8.73		485	4.351322
	CRB199033	SPH_308	D146	NV	Male	B_1605	26	8.73		572	4.030133
	CRB199453	SPH_308	D63	NV	Male	B_1605	26	8.73		485	3.697933
	CRB195202	SPH_332	D28	IAV	Female	B_1607	29	6.46		239	3.208598
	CRB196484	SPH_332	D49	IAV	Female	B_1607	29	6.46		602	4.761213
	CRB199046	SPH_332	D146	IAV	Female	B_1607	29	6.46		563	4.193076
	CRB199396	SPH_332	D63	IAV	Female	B_1607	29	6.46		661	4.947013
	CRB191375	SPH_334	D49	NV	Female	B_1607	29	6.34		458	4.291383
	CRB199047	SPH_334	D146	NV	Female	B_1607	29	6.34		666	4.896513
	CRB199397	SPH_334	D63	NV	Female	B_1607	29	6.34		367	4.077963
	CRB195203	SPH_337	D28	IAV	Male	B_1607	29	7.87		546	4.461285
	CRB196485	SPH_337	D49	IAV	Male	B_1607	29	7.87		298	3.607870
	CRB199050	SPH_337	D146	IAV	Male	B_1607	29	7.87		603	4.399443
	CRB199400	SPH_337	D63	IAV	Male	B_1607	29	7.87		301	3.694570
	CRB196486	SPH_338	D49	IAV	Male	B_1607	29	7.09		504	4.560211
	CRB199051	SPH_338	D146	IAV	Male	B_1607	29	7.09		719	5.262244
	CRB199401	SPH_338	D63	IAV	Male	B_1607	29	7.09		519	4.788909
	CRB195205	SPH_362	D28	IAV	Female	B_1607	28	10.54		402	4.504844
	CRB196487	SPH_362	D49	IAV	Female	B_1607	28	10.54		625	4.810186
	CRB199413	SPH_362	D63	IAV	Female	B_1607	28	10.54		510	4.368059
	CRB196488	SPH_364	D49	IAV	Female	B_1607	28	8.82		596	4.861638
	CRB196518	SPH_364	D28	IAV	Female	B_1607	28	8.82		264	3.909566
	CRB199415	SPH_364	D63	IAV	Female	B_1607	28	8.82		581	4.717367
	CRB196489	SPH_367	D49	IAV	Male	B_1607	28	9.72		670	5.057473
	CRB199062	SPH_367	D146	IAV	Male	B_1607	28	9.72		638	5.044902
	CRB199418	SPH_367	D63	IAV	Male	B_1607	28	9.72		552	4.283692
	CRB196490	SPH_368	D49	IAV	Male	B_1607	28	10.52		594	4.770770
	CRB196520	SPH_368	D28	IAV	Male	B_1607	28	10.52		399	4.572969
	CRB199063	SPH_368	D146	IAV	Male	B_1607	28	10.52		641	4.914065
	CRB199419	SPH_368	D63	IAV	Male	B_1607	28	10.52		529	4.497514
	CRB191285	SPH_369	D28	NV	Male	B_1607	28	10.15		338	4.050299
	CRB191351	SPH_369	D49	NV	Male	B_1607	28	10.15		647	4.704926
	CRB199420	SPH_369	D63	NV	Male	B_1607	28	10.15		487	3.793059
	CRB195209	SPH_371	D28	IAV	Male	B_1607	28	10.16		344	4.309457
	CRB196491	SPH_371	D49	IAV	Male	B_1607	28	10.16		632	4.853457
	CRB199422	SPH_371	D63	IAV	Male	B_1607	28	10.16		613	4.666413
	CRB196492	SPH_373	D49	IAV	Female	B_1607	27	10.33		517	4.241115
	CRB196521	SPH_373	D28	IAV	Female	B_1607	27	10.33		485	4.611259
	CRB199066	SPH_373	D146	IAV	Female	B_1607	27	10.33		663	4.458824
	CRB199424	SPH_373	D63	IAV	Female	B_1607	27	10.33		532	4.462323
	CRB191332	SPH_377	D28	NV	Male	B_1607	27	12.08		453	4.721914
	CRB191355	SPH_377	D49	NV	Male	B_1607	27	12.08		501	4.296300
	CRB199068	SPH_377	D146	NV	Male	B_1607	27	12.08		705	4.715149
	CRB199427	SPH_377	D63	NV	Male	B_1607	27	12.08		521	4.342729
	CRB195211	SPH_379	D28	IAV	Male	B_1607	27	9.47		319	3.955608
	CRB196493	SPH_379	D49	IAV	Male	B_1607	27	9.47		463	4.169242
	CRB199070	SPH_379	D146	IAV	Male	B_1607	27	9.47		681	4.912646
	CRB199429	SPH_379	D63	IAV	Male	B_1607	27	9.47		365	3.625716
	CRB191333	SPH_380	D28	NV	Male	B_1607	27	9.98		354	4.219386
	CRB191357	SPH_380	D49	NV	Male	B_1607	27	9.98		527	4.289885
	CRB199071	SPH_380	D146	NV	Male	B_1607	27	9.98		668	4.643329
	CRB199430	SPH_380	D63	NV	Male	B_1607	27	9.98		533	4.464137
	CRB195212	SPH_381	D28	IAV	Male	B_1607	27	10.23		420	4.547370
	CRB196494	SPH_381	D49	IAV	Male	B_1607	27	10.23		428	4.058245
	CRB199072	SPH_381	D146	IAV	Male	B_1607	27	10.23		696	4.643260
	CRB199431	SPH_381	D63	IAV	Male	B_1607	27	10.23		449	3.985635
	CRB191384	SPH_409	D28	NV	Male	B_1611	29	11.07		192	2.591502
	CRB191421	SPH_409	D49	NV	Male	B_1611	29	11.07		482	4.176330
	CRB199086	SPH_409	D146	NV	Male	B_1611	29	11.07		664	5.068523
	CRB199523	SPH_409	D63	NV	Male	B_1611	29	11.07		413	3.599280
	CRB195213	SPH_410	D28	IAV	Male	B_1611	29	7.99		252	3.223358
	CRB196495	SPH_410	D49	IAV	Male	B_1611	29	7.99		400	4.052904
	CRB199087	SPH_410	D146	IAV	Male	B_1611	29	7.99		528	4.666560
	CRB199524	SPH_410	D63	IAV	Male	B_1611	29	7.99		475	3.902861
	CRB195214	SPH_412	D28	IAV	Female	B_1611	29	11.35		534	4.964425
	CRB196496	SPH_412	D49	IAV	Female	B_1611	29	11.35		522	4.248485
	CRB199089	SPH_412	D146	IAV	Female	B_1611	29	11.35		666	4.294400
	CRB199526	SPH_412	D63	IAV	Female	B_1611	29	11.35		562	4.500623
	CRB195215	SPH_414	D28	IAV	Female	B_1611	29	9.94		447	4.187821
	CRB196497	SPH_414	D49	IAV	Female	B_1611	29	9.94		567	4.449131
	CRB199091	SPH_414	D146	IAV	Female	B_1611	29	9.94		636	4.379544
	CRB199528	SPH_414	D63	IAV	Female	B_1611	29	9.94		462	3.474136
	CRB191385	SPH_415	D28	NV	Female	B_1611	29	8.31		496	4.905290
	CRB191422	SPH_415	D49	NV	Female	B_1611	29	8.31		515	4.337061
	CRB199092	SPH_415	D146	NV	Female	B_1611	29	8.31		590	4.604879
	CRB199529	SPH_415	D63	NV	Female	B_1611	29	8.31		539	4.163616
	CRB195216	SPH_419	D28	IAV	Male	B_1611	29	10.60		537	4.987497
	CRB196498	SPH_419	D49	IAV	Male	B_1611	29	10.60		583	4.810158
	CRB199533	SPH_419	D63	IAV	Male	B_1611	29	10.60		571	4.338899
	CRB191397	SPH_420	D28	NV	Male	B_1611	29	11.31		411	4.492856
	CRB191450	SPH_420	D49	NV	Male	B_1611	29	11.31		525	3.963964
	CRB199096	SPH_420	D146	NV	Male	B_1611	29	11.31		524	5.054682
	CRB199534	SPH_420	D63	NV	Male	B_1611	29	11.31		541	4.420338
	CRB195217	SPH_421	D28	IAV	Male	B_1611	29	10.12		467	4.794398
	CRB196499	SPH_421	D49	IAV	Male	B_1611	29	10.12		474	4.459886
	CRB199097	SPH_421	D146	IAV	Male	B_1611	29	10.12		639	4.885729
	CRB199535	SPH_421	D63	IAV	Male	B_1611	29	10.12		540	3.980505
	CRB195218	SPH_442	D28	IAV	Female	B_1611	28	11.64		521	4.488449
	CRB196500	SPH_442	D49	IAV	Female	B_1611	28	11.64		555	4.537239
	CRB199107	SPH_442	D146	IAV	Female	B_1611	28	11.64		578	4.748291
	CRB199545	SPH_442	D63	IAV	Female	B_1611	28	11.64		436	3.797697
	CRB195219	SPH_445	D28	IAV	Male	B_1611	28	10.58		550	5.039696
	CRB196501	SPH_445	D49	IAV	Male	B_1611	28	10.58		499	3.966989
	CRB199109	SPH_445	D146	IAV	Male	B_1611	28	10.58		384	3.311588
	CRB199548	SPH_445	D63	IAV	Male	B_1611	28	10.58		521	4.202044
	CRB196502	SPH_448	D49	IAV	Male	B_1611	28	8.09		559	4.651051
	CRB196522	SPH_448	D28	IAV	Male	B_1611	28	8.09		135	2.585323
	CRB199550	SPH_448	D63	IAV	Male	B_1611	28	8.09		492	3.675091
	CRB191405	SPH_449	D28	NV	Male	B_1611	28	9.67		354	3.898178
	CRB191432	SPH_449	D49	NV	Male	B_1611	28	9.67		352	4.187120
	CRB199110	SPH_449	D146	NV	Male	B_1611	28	9.67		595	4.762946
	CRB199551	SPH_449	D63	NV	Male	B_1611	28	9.67		397	3.637085
	CRB195221	SPH_452	D28	IAV	Female	B_1611	27	9.87		422	4.604278
	CRB196503	SPH_452	D49	IAV	Female	B_1611	27	9.87		582	4.712802
	CRB199553	SPH_452	D63	IAV	Female	B_1611	27	9.87		524	3.973483
	CRB191457	SPH_453	D49	NV	Female	B_1611	27	8.61		535	4.290846
	CRB199554	SPH_453	D63	NV	Female	B_1611	27	8.61		467	4.696041
	CRB195222	SPH_454	D28	IAV	Female	B_1611	27	8.60		283	4.013478
	CRB196504	SPH_454	D49	IAV	Female	B_1611	27	8.60		532	4.402734
	CRB199555	SPH_454	D63	IAV	Female	B_1611	27	8.60		563	4.363967
	CRB195223	SPH_457	D28	IAV	Female	B_1611	27	7.09		437	4.801206
	CRB196505	SPH_457	D49	IAV	Female	B_1611	27	7.09		433	4.090846
	CRB199112	SPH_457	D146	IAV	Female	B_1611	27	7.09		593	3.949240
	CRB199557	SPH_457	D63	IAV	Female	B_1611	27	7.09		544	4.300351
	CRB195224	SPH_459	D28	IAV	Male	B_1611	27	8.92		388	4.596039
	CRB199113	SPH_459	D146	IAV	Male	B_1611	27	8.92		595	4.038553
	CRB199558	SPH_459	D63	IAV	Male	B_1611	27	8.92		530	4.161908
	CRB196507	SPH_462	D49	IAV	Female	B_1611	27	8.35		542	4.933699
	CRB199115	SPH_462	D146	IAV	Female	B_1611	27	8.35		616	5.089530
	CRB199561	SPH_462	D63	IAV	Female	B_1611	27	8.35		557	4.753079
	CRB195226	SPH_464	D28	IAV	Female	B_1611	27	8.46		490	4.796033
	CRB196508	SPH_464	D49	IAV	Female	B_1611	27	8.46		617	4.952656
	CRB199117	SPH_464	D146	IAV	Female	B_1611	27	8.46		620	5.207096
	CRB199563	SPH_464	D63	IAV	Female	B_1611	27	8.46		471	3.946383
	CRB195227	SPH_468	D28	IAV	Male	B_1611	27	7.65		484	4.728549
	CRB196509	SPH_468	D49	IAV	Male	B_1611	27	7.65		596	4.391137
	CRB199120	SPH_468	D146	IAV	Male	B_1611	27	7.65		681	5.125224
	CRB199566	SPH_468	D63	IAV	Male	B_1611	27	7.65		516	3.857410
	CRB195228	SPH_469	D28	IAV	Male	B_1611	27	8.45		398	4.514957
	CRB196534	SPH_469	D49	IAV	Male	B_1611	27	8.45		463	3.944659
	CRB199121	SPH_469	D146	IAV	Male	B_1611	27	8.45		590	3.818887
	CRB199567	SPH_469	D63	IAV	Male	B_1611	27	8.45		529	4.098645
	1 Vaccine Status. NV: non-vaccinated pigs; IAV: vaccinated pigs

## Sheet: Supplementary Data 6
	Supplementary Data 6: Summary of taxonomic annotation and quantitative analysis of the differentially abundant OTUs from the D28 fecal microbiota of pigs that demonstrated extreme IAV-specific IgG and haemagglutination inhibition assay (HAI) responses at D49, D56, and D63.
	Vaccine response phenotype	Groups with higher OTU abundance	Taxonomic annotation					Number of OTU from the same genus in the total population	Mean number of OTU from the same genus			Fecal microbiota D28									Fecal microbiota at D49			Fecal microbiota at D63
			OTU1	Phylum	Class	Family	Genus		observed per sample in			Log2 FC	pvalue	FDR	Mean relative abundance		Normalized OTU count2		OTU occurance (% of the samples - number)		OTU occurrence		Differential	OTU occurrence		Differential
									total pop (n=89)	HR	LR				HR	LR	HR	LR	HR (n=12)	LR (n=9)	HR (n=12)	LR (n=6)	abundance3	HR (n=12)	LR (n=6)	abundance3
	IAV specific-IgGs at D63	Low responders	Cluster_169	Firmicutes	Clostridia	Christensenellaceae	Christensenellaceae R-7 group	40	26.91	31.17	26.67	5.50553	2.25302e-05	0.00389931	0.0021301	0.0116457	-1.02032	-0.765831	058% (n=7)	033% (n=3)	2	1	-	0	0	-
			Cluster_165	-	-	-	-	40	26.91	31.17	26.67	2.84499	0.00104587	0.0297764	0.00242892	0.00493195	-0.256487	0.341983	100% (n=12)	100% (n=9)	7	3	-	2	3	-
			Cluster_380	-	-	Ruminococcaceae	Ruminiclostridium 9	9	6.663	6.917	7	4.10779	0.000329612	0.0177258	0.000379154	0.00229511	-0.395536	0.114767	067% (n=8)	067% (n=6)	0	0	-	0	0	-
			Cluster_14	-	-	-	[Eubacterium] coprostanoligenes group	23	10.83	12.33	10	3.11915	0.000326696	0.0177258	0.0186914	0.0309723	-0.295986	0.394647	100% (n=12)	100% (n=9)	12	6		10	6	-
			Cluster_373	-	-	-	Ruminococcus 1	20	7.079	8.417	3.778	3.0982	0.00215235	0.045293	0.000770357	0.00115185	-0.672656	0.103641	075% (n=9)	078% (n=7)	4	2	-	3	1	-
			Cluster_837	-	-	Lachnospiraceae	unknown genus	-	-	-	-	3.91701	0.00100952	0.0297764	0.000380203	0.000710434	-0.898333	-0.290739	075% (n=9)	033% (n=3)	4	2	-	4	2	-
			Cluster_129	-	-	-	[Ruminococcus] gauvreauii group	6	2.876	2.833	2.778	3.11382	0.00119469	0.0304331	0.00397389	0.00480891	-0.60368	0.111348	083% (n=10)	055% (n=5)	0	0	-	0	0	-
			Cluster_152	-	-	Clostridiaceae 1	Clostridium sensu stricto 1	8	4.191	4.583	3.444	3.48046	0.000366589	0.0177429	0.00257034	0.00496683	-0.522109	0.302163	083% (n=10)	100% (n=9)	0	0	-	0	0	-
			Cluster_44	Bacteroidetes	Bacteroidia	Bacteroidaceae	Bacteroides	12	4.933	5.5	4.889	3.05144	0.000714173	0.0265892	0.0031467	0.00684303	-0.329089	0.282382	075% (n=9)	100% (n=9)	0	0	-	0	0	-
			Cluster_330	-	-	-	-	12	4.933	5.5	4.889	3.79584	0.000409373	0.0180124	9.24725e-05	0.00269369	-0.756338	0.266532	050% (n=6)	100% (n=9)	1	0	-	0	0	-
			Cluster_18	-	-	Rikenellaceae	Rikenellaceae RC9 gut group	38	24.18	27.33	20.22	3.60996	3.22257e-05	0.00389931	0.0147752	0.027426	-0.303158	0.404211	100% (n=12)	100% (n=9)	9	4	-	3	3	-
			Cluster_2301	Epsilonbacteraeota	Campylobacteria	Helicobacteraceae	Helicobacter	4	2.438	2.583	2.222	3.19396	0.000553686	0.022332	0.00118555	0.00459401	-0.456653	-0.317247	092% (n=11)	067% (n=6)	4	3	-	2	2	-
			Cluster_492	-	-	-	-	4	2.438	2.583	2.222	2.98165	0.00140459	0.033991	0.000580158	0.00185749	-0.523079	-0.134982	067% (n=8)	078% (n=7)	0	2	-	0	3	-
			Cluster_60	Proteobacteria	Gammaproteobacteria	Enterobacteriaceae	Escherichia-Shigella	1	0.9438	1	1	2.87734	0.000916124	0.0297764	0.00521013	0.0324128	-0.250756	0.334341	100% (n=12)	100% (n=9)	7	2	-	4	2	-
			Cluster_63	-	-	Succinivibrionaceae	Succinivibrio	8	2.629	2.667	1.667	3.88277	8.46695e-05	0.00683001	0.00102091	0.00324191	-0.363947	0.206753	092% (n=11)	044% (n=4)	12	6	-	11	6	-
		High responders	Cluster_220	Firmicutes	Clostridia	Ruminococcaceae	Ruminococcus 1	20	7.079	8.417	3.778	-3.89047	0.00155799	0.035908	0.00348796	2.05601e-05	0.0760168	-0.981025	075% (n=9)	011% (n=1)	1	0	-	1	0	-
			Cluster_115	-	-	-	Ruminococcaceae UCG-005	26	15.27	16.33	13.67	-3.55478	0.000167989	0.0116152	0.00734417	0.00094199	0.260785	-0.332457	100% (n=12)	088% (n=8)	3	1	-	1	0	-
			Cluster_520	Bacteroidetes	Bacteroidia	Prevotellaceae	Prevotella 2	28	11.45	11.67	6.778	-3.7612	0.00190671	0.0419477	0.000811694	0.000560507	-0.115609	-1.35689	067% (n=8)	033% (n=3)	7	6	-	2	2	-
			Cluster_11	-	-	-	-	28	11.45	11.67	6.778	-3.5194	5.05397e-05	0.00489224	0.0204744	0.0138443	0.250012	-0.333349	100% (n=12)	100% (n=9)	12	6	-	12	6	-
			Cluster_75	-	-	-	-	28	11.45	11.67	6.778	-2.98431	0.00112465	0.0302405	0.00172779	0.000496897	0.294556	-0.967361	075% (n=9)	067% (n=6)	12	6	-	12	6	-
			Cluster_531	-	-	Muribaculaceae	CAG-873	2	0.9663	1.5	1.222	-3.11818	0.000988349	0.0297764	0.00983427	0.0211369	-0.345065	-0.401976	083% (n=10)	089% (n=8)	7	3	-	3	1	-
			Cluster_199	-	-	Paludibacteraceae	unknown genus	-	-	-	-	-5.06915	1.6877e-06	0.000816845	0.0198543	5.71783e-05	0.382842	-0.468436	067% (n=8)	044% (n=4)	1	0	-	0	0	-
			Cluster_55	Proteobacteria	Deltaproteobacteria	unknown family	unknown genus	-	-	-	-	-3.91853	2.52767e-05	0.00389931	0.0107088	0.00025347	0.269271	-0.552665	100% (n=12)	078% (n=7)	10	6	-	8	6	-
	HAI at D49	High responders	Cluster_492	Epsilonbacteraeota	Campylobacteria	Helicobacteraceae	Helicobacter	4	2.438	2.53	1.75	-5.62963	2.19439e-05	0.00991865	0.00403914	0.000682548	-0.454332	-1.41188	10	3	4	2	-	5	3	-
	HAI at D56	Low responders	Cluster_139	Firmicutes	Clostridia	Ruminococcaceae	Ruminococcaceae UCG-014	60	13.65	16	12.55	4.15909	2.56489e-06	0.00210321	2.55359e-05	0.00449595	-0.635332	-0.162719	9	4	7	11	significant	7	10	significant
			Cluster_4621	Proteobacteria	Gammaproteobacteria	Succinivibrionaceae	Anaerobiospirillum	1	0.3258	0.1613	0.5	1.61125	0.000289641	0.0475011	9.85625e-05	0.0014918	-4.21865	-2.8213	5	10	17	10	-	19	11	-
		High responders	Cluster_1187	Firmicutes	Clostridia	Clostridiales vadinBB60 group	unknown genus	-	-	-	-	-2.17792	0.000274625	0.0475011	0.000113954	3.34358e-05	-0.686137	-0.985827	10	5	0	0	-	0	0	-
			Cluster_531	Bacteroidetes	Bacteroidia	Muribaculaceae	CAG-873	2	0.9663	1.226	0.75	-4.16233	0.000208887	0.0475011	0.0246069	0.00324932	-0.133889	-1.01171	23	12	17	12	-	6	9	-
			Cluster_874	-	-	-	unknown genus	-	-	-	-	-2.74821	0.000110494	0.0453027	0.000563606	2.85716e-05	-2.04354	-5.23289	14	4	7	6	significant	3	1	-
	HAI at D63	High responders	Cluster_89	Fusobacteria	Fusobacteriia	Fusobacteriaceae	Fusobacterium	9	2.955	2.04167	2.94118	-3.332	1.07109e-06	0.000915781	0.000566845	0.00468575	0.115807	-1.22226	4	11	1	3	-	0	0	-
	1 Annotation available at the species level: Cluster_230 is annoted to Helicobacter trogontum species, Cluster_53 to Bacteroidales bacterium H4 species, and Cluster_462 to Anaerobiospirillum succiniciproducens species.
	2 OTU counts normalised with metagenomeSeq after a correction for the bach, sex, and weaning age.
	3 Differential analysis on the differential abundance of the OTU considering the same group of animals but at a later time points.

## Sheet: Supplementary Data 7
	Supplementary Data 7: Correlation and associated p-value between relative abundances of the 23 OTU found differentially abundant in the D28 microbiota of contrasted responders for IAV-specific IgG at D63.
	The p-values and pairwise correlations are represented above and below the diagonal, respectively.
	Significant associations and p-values were highlighted in bold font (** for p-value < 0.01) for intermediate or high correlations, either below -0.4 or superior to 0.4.
	OTU	Phylum	Class	Family	Gender	Cluster_199	Cluster_55	Cluster_220	Cluster_520	Cluster_115	Cluster_11	Cluster_53	Cluster_75	Cluster_169	Cluster_380	Cluster_837	Cluster_63	Cluster_330	Cluster_18	Cluster_152	Cluster_230	Cluster_14	Cluster_129	Cluster_373	Cluster_44	Cluster_492	Cluster_60	Cluster_165
	Cluster_199	Bacteroidetes	Bacteroidia	Paludibacteraceae	unknown genus	1	0.001**	0.002	0.34	0.005	0.171	0.33	0.018	0.305	0.377	0.449	0.777	0.01	0.113	0.106	0.656	0.015	0.724	0.859	0.007	0.152	0.002	0.021
	Cluster_55	Proteobacteria	Deltaproteobacteria	unknown family	unknown genus	0.4512	1	0.001**	0.679	0.002	0.64	0.528	0.572	0.212	0.936	0.477	0.208	0.001	0.193	0.234	0.481	0.006	0.101	0.424	0.001**	0.063	0.001	0.585
	Cluster_220	Firmicutes	Clostridia	Ruminococcaceae	Ruminococcus 1	0.3343	0.4202	1	0.466	0.001	0.63	0.032	0.094	0.357	0.567	0.196	0.211	0.004	0.001	0.108	0.755	0.007	0.782	0.117	0.001**	0.034	0.001	0.517
	Cluster_520	Bacteroidetes	Bacteroidia	Prevotellaceae	Prevotella 2	0.0939	-0.0426	-0.0685	1	0.224	0.001**	0.024	0.001**	0.015	0.881	0.235	0.026	0.254	0.561	0.001	0.425	0.001	0.05	0.013	0.174	0.13	0.724	0.001
	Cluster_115	Firmicutes	Clostridia	Ruminococcaceae	Ruminococcaceae UCG-005	0.2805	0.3523	0.3564	-0.1154	1	0.612	0.015	0.18	0.979	0.003	0.313	0.723	0.01	0.009	0.711	0.546	0.003	0.016	0.468	0.001**	0.065	0.006	0.769
	Cluster_11	Bacteroidetes	Bacteroidia	Prevotellaceae	Prevotella 2	0.1457	-0.05	0.0495	0.6848	0.0525	1	0.148	0.001**	0.011	0.935	0.698	0.013	0.027	0.016	0.001	0.442	0.002**	0.031	0.004	0.509	0.619	0.289	0.001**
	Cluster_53	Bacteroidetes	Bacteroidia	Muribaculaceae	CAG-873	-0.0953	-0.0613	-0.2174	0.2107	-0.2612	0.1496	1	0.951	0.849	0.727	0.398	0.572	0.812	0.118	0.44	0.012	0.4	0.678	0.47	0.019	0.928	0.108	0.267
	Cluster_75	Bacteroidetes	Bacteroidia	Prevotellaceae	Prevotella 2	0.2415	0.0574	0.1708	0.5492	0.1377	0.6825	0.0055	1	0.001	0.131	0.023	0.754	0.002	0.003	0.001**	0.563	0.001**	0.089	0.001	0.04	0.096	0.001	0.001**
	Cluster_169	Firmicutes	Clostridia	Christensenellaceae	Christensenellaceae R-7 group	-0.0966	0.1234	-0.0867	-0.2333	-0.0041	-0.2462	-0.0204	-0.3307	1	0.022	0.373	0.738	0.844	0.155	0.057	0.406	0.02	0.034	0.02	0.535	0.633	0.897	0.001**
	Cluster_380	Firmicutes	Clostridia	Ruminococcaceae	Ruminiclostridium 9	-0.09	-0.0079	-0.0578	0.0147	0.2935	-0.0073	-0.0361	-0.1446	0.2319	1	0.638	0.084	0.588	0.936	0.049	0.803	0.941	0.001	0.309	0.327	0.75	0.257	0.009
	Cluster_837	Firmicutes	Clostridia	Lachnospiraceae	unknown genus	0.0752	0.0688	0.1272	0.1126	0.1043	0.0417	-0.0844	0.2169	-0.0871	0.045	1	0.484	0.153	0.323	0.272	0.297	0.008	0.017	0.561	0.11	0.753	0.001	0.17
	Cluster_63	Proteobacteria	Gammaproteobacteria	Succinivibrionaceae	Succinivibrio	0.0259	0.1268	0.1133	-0.207	-0.0332	-0.2593	-0.0594	-0.0265	0.0313	-0.1597	0.0671	1	0.004	0.031	0.582	0.502	0.757	0.23	0.052	0.014	0.762	0.12	0.358
	Cluster_330	Bacteroidetes	Bacteroidia	Bacteroidaceae	Bacteroides	-0.2586	-0.3765	-0.2851	-0.1031	-0.2556	-0.2092	0.0261	-0.3292	0.0184	0.0509	-0.1382	-0.2721	1	0.001**	0.001**	0.294	0.028	0.837	0.732	0.001**	0.006	0.001**	0.004
	Cluster_18	Bacteroidetes	Bacteroidia	Rikenellaceae	Rikenellaceae RC9 gut group	-0.1656	-0.1342	-0.2875	-0.0591	-0.284	-0.2597	0.1646	-0.3101	0.1442	-0.0086	-0.0981	-0.2049	0.5593	1	0.001**	0.041	0.016	0.329	0.069	0.001	0.169	0.002	0.003
	Cluster_152	Firmicutes	Clostridia	Clostridiaceae 1	Clostridium sensu stricto 1	-0.1598	-0.1271	-0.1617	-0.3449	-0.0371	-0.377	0.0803	-0.4751	0.1836	0.1852	-0.11	-0.0576	0.4051	0.4002	1	0.05	0.001	0.131	0.003	0.306	0.365	0.001**	0.001**
	Cluster_230	Epsilonbacteraeota	Campylobacteria	Helicobacteraceae	Helicobacter	-0.045	-0.0722	-0.0313	0.0777	-0.0578	-0.083	0.2462	-0.0564	0.0804	0.026	0.1044	0.0641	0.099	0.2112	0.2006	1	0.747	0.012	0.532	0.223	0.007	0.361	0.198
	Cluster_14	Firmicutes	Clostridia	Ruminococcaceae	[Eubacterium] coprostanoligenes group	-0.2515	-0.3021	-0.2657	-0.3693	-0.2971	-0.4216	0.0855	-0.5106	0.22	0.0082	-0.2672	-0.0331	0.2267	0.2722	0.3703	0.0344	1	0.84	0.025	0.003	0.368	0.001	0.001**
	Cluster_129	Firmicutes	Clostridia	Lachnospiraceae	[Ruminococcus] gauvreauii group	0.0331	0.1647	-0.0248	-0.1836	0.2335	-0.2277	-0.0406	-0.1682	0.1953	0.3374	0.2435	0.1175	-0.0199	0.1009	0.1488	0.2598	-0.0201	1	0.109	0.162	0.494	0.099	0.013
	Cluster_373	Firmicutes	Clostridia	Ruminococcaceae	Ruminococcus 1	0.0175	0.0794	-0.1484	-0.2561	0.075	-0.3414	0.0674	-0.3398	0.2113	0.0966	-0.0535	0.1944	-0.0306	0.1865	0.2828	0.0578	0.2311	0.1558	1	0.325	0.946	0.896	0.001
	Cluster_44	Bacteroidetes	Bacteroidia	Bacteroidaceae	Bacteroides	-0.2728	-0.5156	-0.4568	0.1336	-0.5719	0.0719	0.2268	-0.2027	-0.0621	-0.0875	-0.161	-0.2385	0.4579	0.3399	0.1106	0.119	0.3424	-0.1394	-0.0986	1	0.001	0.001**	0.634
	Cluster_492	Epsilonbacteraeota	Campylobacteria	Helicobacteraceae	Helicobacter	-0.1408	-0.1886	-0.201	0.13	-0.1778	0.0517	0.0089	-0.1652	-0.0431	0.0329	-0.0315	-0.0301	0.2458	0.1303	0.0903	0.2603	0.0937	0.0697	0.007	0.3638	1	0.204	0.514
	Cluster_60	Proteobacteria	Gammaproteobacteria	Enterobacteriaceae	Escherichia-Shigella	-0.3167	-0.3893	-0.3792	-0.0367	-0.2862	-0.1079	0.1554	-0.3607	-0.0136	0.116	-0.3067	-0.1568	0.5396	0.3519	0.4797	0.0907	0.378	-0.1713	-0.0123	0.4816	0.1273	1	0.005
	Cluster_165	Firmicutes	Clostridia	Christensenellaceae	Christensenellaceae R-7 group	-0.2265	-0.0544	-0.0652	-0.3567	0.029	-0.4149	0.1144	-0.6289	0.4491	0.2721	-0.1368	-0.0883	0.2906	0.3408	0.5653	0.1281	0.423	0.254	0.3468	0.0482	0.0654	0.2897	1

## Sheet: Supplementary Data 8
	Supplementary Data 8: Summary of OTU present in D28 fecal microbiota found to predict levels of haemagglutination inhibition assay (HAI) and IAV-specific IgG response at all time-points post-vaccination.
	Supervised partial least squares differential analysis (sPLS-DA) was applied between high and low vaccine responders.
	The OTU are listed with their taxonomy, mean relative abundance in the high (HR) or low responder (LR) groups, and their contribution and prediction performance on the corresponding component.
	BER: balance error rate; AUC: area under the curve; SD: standar error.
	Vaccine response phenotype	Sampling day	OTU1	Taxonomic annotation						Mean relative abundance			Contribution	Component		Performance of the prediction
				Phylum	Class	Family	Genus	Species		HR	LR					BER	SD BER	BER + 2SD	AUC	p-value
	IAV-specific IgG	D49 (7 OTU)	Cluster_910	Bacteroidetes	Bacteroidia	Prevotellaceae	Prevotella 1	unknown species		0.000259531	2.27822e-05		0.68919	1		0.610357	0.120397	0.851151	0.9524	0.006642
			Cluster_460	Bacteroidetes	Bacteroidia	Prevotellaceae	Prevotella 2	Multi-affiliation		0.000419728	5.59964e-05		0.453724
			Cluster_701	Firmicutes	Clostridia	Ruminococcaceae	unknown genus	unknown species		0.000326638	0.00103849		-0.374279
			Cluster_826	Bacteroidetes	Bacteroidia	Prevotellaceae	Prevotella 2	unknown species		0.000284638	4.6768e-05		0.31169
			Cluster_520	Bacteroidetes	Bacteroidia	Prevotellaceae	Prevotella 2	unknown species		0.000592192	7.58299e-05		0.207091
			Cluster_40	Firmicutes	Clostridia	Ruminococcaceae	Ruminococcaceae UCG-010	unknown species		0.000766787	1.93659e-05		0.193028
			Cluster_569	Bacteroidetes	Bacteroidia	Prevotellaceae	Prevotella 9	unknown species		0.000140431	3.76849e-05		0.0420596
		D56 (9 OTU)	Cluster_675	Firmicutes	Clostridia	Clostridiales vadinBB60 group	unknown genus	unknown species		0.000173434	5.76921e-06		-0.523209	1		0.464286	0.0615458	0.587377	0.9592	0.0007873
			Cluster_622	Firmicutes	Bacilli	Lactobacillaceae	Lactobacillus	Multi-affiliation		0.000429886	0.000972503		0.452192
			Cluster_55	Proteobacteria	Deltaproteobacteria	unknown family	unknown genus	unknown species		0.0103295	0.000407788		-0.410276
			Cluster_110	Firmicutes	Clostridia	Christensenellaceae	Christensenellaceae R-7 group	unknown species		0.00775453	0.000427542		-0.367518
			Cluster_418	Firmicutes	Clostridia	Lachnospiraceae	Lachnospiraceae ND3007 group	Multi-affiliation		0.000330183	5.28689e-06		-0.328967
			Cluster_244	Bacteroidetes	Bacteroidia	Rikenellaceae	Rikenellaceae RC9 gut group	unknown species		0.000753351	6.07412e-06		-0.253827
			Cluster_1045	Bacteroidetes	Bacteroidia	Marinifilaceae	Butyricimonas	unknown species		0.000106737	0.000368956		0.179583
			Cluster_1465	Firmicutes	Clostridia	Lachnospiraceae	[Eubacterium] hallii group	unknown species		0.000387973	3.37952e-05		-0.0972107
			Cluster_338	Bacteroidetes	Bacteroidia	Marinifilaceae	Butyricimonas	Multi-affiliation		0.000512524	0.00119872		0.0634895
		D63 (3 OTU)	Cluster_3301	Bacteroidetes	Bacteroidia	Bacteroidaceae	Bacteroides	Multi-affiliation		9.24725e-05	0.00269369		0.840825	1		0.3175	0.0645141	0.446528	0.9815	0.0002195
			Cluster_384	Bacteroidetes	Bacteroidia	Prevotellaceae	Prevotellaceae NK3B31 group	unknown species		0.00104237	2.35266e-05		-0.452128
			Cluster_622	Firmicutes	Bacilli	Lactobacillaceae	Lactobacillus	Multi-affiliation		0.000201451	0.00224021		0.297645
		D146 (23 OTU)	Cluster_227	Proteobacteria	Alphaproteobacteria	unknown family	unknown genus	unknown species		4.9344e-06	0.00293644		0.656034	1		0.530615	0.0803992	0.691414	0.9923	7.214e-05
			Cluster_670	Proteobacteria	Gammaproteobacteria	Burkholderiaceae	Sutterella	unknown species		0.000797925	0.000177536		-0.521324
			Cluster_94	Bacteroidetes	Bacteroidia	Prevotellaceae	Prevotella 9	unknown species		7.38372e-06	0.000217853		0.388154
			Cluster_761	Firmicutes	Clostridia	Ruminococcaceae	Ruminococcus 1	Multi-affiliation		1.69621e-05	0.000254352		0.224292
			Cluster_1185	Firmicutes	Clostridia	Ruminococcaceae	[Eubacterium] coprostanoligenes group	unknown species		0.000377793	8.88563e-05		-0.202245
			Cluster_260	Firmicutes	Clostridia	Ruminococcaceae	Ruminococcaceae UCG-008	unknown species		3.20299e-06	6.51575e-05		0.201396
			Cluster_390	Bacteroidetes	Bacteroidia	Prevotellaceae	Prevotella 9	Multi-affiliation		5.816e-06	0.000148219		0.0834924
			Cluster_271	Firmicutes	Clostridia	Ruminococcaceae	Ruminococcaceae UCG-010	unknown species		0.00180279	8.74836e-05		-0.0597935
			Cluster_147	Firmicutes	Clostridia	Lachnospiraceae	[Eubacterium] eligens group	Multi-affiliation		0.000224602	0.000502603		0.0510945
			Cluster_133	Firmicutes	Clostridia	Ruminococcaceae	Ruminococcaceae UCG-014	Multi-affiliation		0.00208261	0.000548801		-0.047417
			Cluster_972	Firmicutes	Clostridia	Ruminococcaceae	Ruminiclostridium	unknown species		0.000433224	0.00114941		0.552511	2		0.490692	0.0790596	0.648812	1	5.551e-05
			Cluster_987	Bacteroidetes	Bacteroidia	Rikenellaceae	Rikenellaceae RC9 gut group	unknown species		0.000112218	0.00014374		0.48329
			Cluster_2399	Firmicutes	Clostridia	Ruminococcaceae	Ruminococcaceae UCG-005	unknown species		0.000352628	0.000524971		0.461127
			Cluster_152	Firmicutes	Clostridia	Clostridiaceae 1	Clostridium sensu stricto 1	Multi-affiliation		0.00123384	0.00185829		0.36397
			Cluster_35	Firmicutes	Clostridia	Ruminococcaceae	Ruminococcaceae UCG-005	unknown species		0.0198297	0.0200839		0.279995
			Cluster_267	Firmicutes	Clostridia	Ruminococcaceae	Ruminococcaceae UCG-005	unknown species		0.00167518	0.00259161		0.11108
			Cluster_724	Firmicutes	Clostridia	Lachnospiraceae	unknown genus	unknown species		0.000179192	0.000342024		0.0887429
			Cluster_976	Firmicutes	Clostridia	Family XIII	Family XIII AD3011 group	unknown species		0.00044718	0.00101266		0.0860467
			Cluster_1779	Bacteroidetes	Bacteroidia	Rikenellaceae	Rikenellaceae RC9 gut group	unknown species		4.53606e-05	0.000254955		0.0808547
			Cluster_597	Firmicutes	Clostridia	Ruminococcaceae	Ruminococcaceae UCG-002	Multi-affiliation		0.000482817	0.00149497		0.0409499
			Cluster_476	Bacteroidetes	Bacteroidia	Prevotellaceae	Alloprevotella	Multi-affiliation		0.0010164	0.000759152		-0.0367124
			Cluster_1094	Firmicutes	Erysipelotrichia	Erysipelotrichaceae	[Anaerorhabdus] furcosa group	unknown species		0.00019921	0.000442825		0.0192959
			Cluster_918	Firmicutes	Clostridia	Lachnospiraceae	Oribacterium	unknown species		0.000337173	0.000397604		0.0100084
	HAI	D49 (5 OTU)	Cluster_985	Proteobacteria	Deltaproteobacteria	Desulfovibrionaceae	Mailhella	Mailhella massiliensis		0.000179382	3.00019e-06		1	1		0.341208	0.0931204	0.527449	0.8833	0.002985
			Cluster_13	Firmicutes	Bacilli	Lactobacillaceae	Lactobacillus	Multi-affiliation		0.000943126	0.00159574		-0.914465	2		0.3225	0.0872481	0.496996	1	0.0001075
			Cluster_726	Firmicutes	Clostridia	Ruminococcaceae	unknown genus	unknown species		0.000418213	0.000566015		-0.298311
			Cluster_1326	Firmicutes	Clostridia	Family XIII	Family XIII AD3011 group	unknown species		0.000529984	5.54002e-05		0.229135
			Cluster_389	Firmicutes	Clostridia	Lachnospiraceae	Multi-affiliation	Multi-affiliation		0.0008565	0.000967674		-0.149206
		D56 (16 OTU)	Cluster_1560	Firmicutes	Clostridia	Lachnospiraceae	CHKCI001	unknown species		0.000529745	0.000181722		-0.596545	1		0.531855	0.0432407	0.618336	0.808	0.0002288
			Cluster_309	Firmicutes	Clostridia	Ruminococcaceae	Ruminococcaceae UCG-010	metagenome		0.0016987	0.000804388		-0.376041
			Cluster_4621	Proteobacteria	Gammaproteobacteria	Succinivibrionaceae	Anaerobiospirillum	Anaerobiospirillum succiniciproducens		9.85625e-05	0.00149179		0.33412
			Cluster_1222	Firmicutes	Clostridia	Lachnospiraceae	CHKCI001	unknown species		0.000340269	9.21761e-05		-0.282794
			Cluster_584	Firmicutes	Clostridia	Lachnospiraceae	Multi-affiliation	Multi-affiliation		0.000933572	0.000401611		-0.280716
			Cluster_159	Spirochaetes	Spirochaetia	Spirochaetaceae	Treponema 2	unknown species		0.00168953	0.00124939		-0.250223
			Cluster_1045	Bacteroidetes	Bacteroidia	Marinifilaceae	Butyricimonas	unknown species		0.000157792	0.000748798		0.195151
			Cluster_298	Firmicutes	Clostridia	Lachnospiraceae	Coprococcus 3	unknown species		0.00262074	0.00159703		-0.191441
			Cluster_493	Bacteroidetes	Bacteroidia	Prevotellaceae	unknown genus	unknown species		0.000914257	9.72852e-05		-0.190006
			Cluster_571	Firmicutes	Clostridia	Ruminococcaceae	Ruminococcaceae UCG-010	unknown species		0.000818114	0.00030587		-0.189047
			Cluster_104	Firmicutes	Clostridia	Ruminococcaceae	Ruminococcaceae UCG-005	unknown species		0.00779625	0.00272097		-0.123079
			Cluster_864	Bacteroidetes	Bacteroidia	Prevotellaceae	unknown genus	unknown species		0.000703732	2.7158e-05		-0.066473
			Cluster_1094	Firmicutes	Erysipelotrichia	Erysipelotrichaceae	[Anaerorhabdus] furcosa group	unknown species		0.000354766	0.000173331		-0.0596969
			Cluster_825	Bacteroidetes	Bacteroidia	Muribaculaceae	CAG-873	Multi-affiliation		0.000718482	3.32319e-05		0.786091	2		0.540774	0.0575005	0.655775	0.923	4.3e-07
			Cluster_531	Bacteroidetes	Bacteroidia	Muribaculaceae	CAG-873	Bacteroidales bacterium H4		0.0246069	0.00324932		0.549405
			Cluster_2802	Firmicutes	Clostridia	Ruminococcaceae	unknown genus	unknown species		0.000290694	0.000118174		0.283222
		D63 (22 OTU)	Cluster_1154	Firmicutes	Clostridia	Lachnospiraceae	Lachnospiraceae XPB1014 group	unknown species		0.000540306	0.000253285		0.607319	1		0.458382	0.0435605	0.545503	0.8689	2.013e-06
			Cluster_1540	Bacteroidetes	Bacteroidia	Prevotellaceae	Alloprevotella	unknown species		0.000498919	1.93524e-06		0.397812
			Cluster_961	Bacteroidetes	Bacteroidia	p-251-o5	unknown genus	unknown species		0.000867955	5.42868e-06		0.341045
			Cluster_164	Spirochaetes	Spirochaetia	Spirochaetaceae	Treponema 2	Treponema porcinum		0.000737487	0.000433389		0.298977
			Cluster_14	Firmicutes	Clostridia	Ruminococcaceae	[Eubacterium] coprostanoligenes group	Multi-affiliation		0.0158199	0.0316879		-0.290658
			Cluster_864	Bacteroidetes	Bacteroidia	Prevotellaceae	unknown genus	unknown species		0.000592119	0.000127614		0.25888
			Cluster_56	Firmicutes	Clostridia	Lachnospiraceae	Lachnospiraceae XPB1014 group	unknown species		0.0051586	0.00280423		0.201056
			Cluster_196	Spirochaetes	Spirochaetia	Spirochaetaceae	Treponema 2	unknown species		0.00234763	0.000858759		0.190912
			Cluster_659	Bacteroidetes	Bacteroidia	Prevotellaceae	Prevotellaceae UCG-004	unknown species		0.000823118	0.000421277		0.157112
			Cluster_88	Firmicutes	Clostridia	Lachnospiraceae	Lachnospiraceae AC2044 group	unknown species		0.010101	0.00483595		0.0946888
			Cluster_1074	Firmicutes	Clostridia	Lachnospiraceae	Lachnospiraceae NK4A136 group	unknown species		0.000176786	3.06351e-05		0.0720298
			Cluster_825	Bacteroidetes	Bacteroidia	Muribaculaceae	CAG-873	Multi-affiliation		0.000749377	9.20987e-05		0.525661	2		0.47402	0.0523876	0.578795	0.9534	5.174e-09
			Cluster_53	Bacteroidetes	Bacteroidia	Muribaculaceae	CAG-873	Bacteroidales bacterium H4		0.0289411	0.00682625		0.456231
			Cluster_631	Spirochaetes	Spirochaetia	Spirochaetaceae	Treponema 2	unknown species		0.000166443	0.000398868		-0.394205
			Cluster_874	Bacteroidetes	Bacteroidia	Muribaculaceae	unknown genus	unknown species		0.000533549	7.76653e-05		0.376819
			Cluster_637	Firmicutes	Clostridia	Ruminococcaceae	Ruminococcaceae NK4A214 group	unknown species		0.000627733	0.00102609		-0.305372
			Cluster_1511	Spirochaetes	Spirochaetia	Spirochaetaceae	Treponema 2	unknown species		2.21544e-05	0.000450286		-0.197805
			Cluster_388	Bacteroidetes	Bacteroidia	Prevotellaceae	Prevotella 1	unknown species		0.000206097	0.000300668		-0.193496
			Cluster_418	Firmicutes	Clostridia	Lachnospiraceae	Lachnospiraceae ND3007 group	Multi-affiliation		0.000338429	0.000568825		-0.176508
			Cluster_911	Firmicutes	Erysipelotrichia	Erysipelotrichaceae	Solobacterium	unknown species		0.000183416	0.000196351		-0.124512
			Cluster_64	Bacteroidetes	Bacteroidia	Prevotellaceae	Prevotella 1	unknown species		0.00312746	0.00498544		-0.0400421
			Cluster_270	Fibrobacteres	Fibrobacteria	Fibrobacteraceae	Fibrobacter	Multi-affiliation		0.000274351	0.000282385		-0.00785592
		D146 (3 OTU)	Cluster_96	Firmicutes	Bacilli	Lactobacillaceae	Lactobacillus	Multi-affiliation		0.00151184	0.00444775		-0.651464	1		0.54359	0.0581922	0.659974	0.8205	0.0007161
			Cluster_252	Bacteroidetes	Bacteroidia	Muribaculaceae	unknown genus	unknown species		0.00167613	0.000641201		0.581472
			Cluster_690	Firmicutes	Erysipelotrichia	Erysipelotrichaceae	Erysipelotrichaceae UCG-004	unknown species		0.00018737	5.80059e-05		0.487324
	1 Few OTU were also found differentially abundant between high and low responders at same time-points post-vaccination: Cluster_330, Cluster_462, and Cluster_53 (Supplementary Table S7).

## Sheet: Supplementary Data 9
	Supplementary Data 9: Details on the contribution of OTU to PLS-DA analysis. Predictions were carried out at all time-points post-vaccination between high and low vaccine responders assessed by IAV-specific IgG and haemagglutination inhibition assay (HAI). PLS-DA were performed using the list of 81 OTU that combined best candidate predictors at D49, D56, D63 and D146 for IAV-specific IgG and HAI …
		Phylum	Class	Order	Family	Genus	Species	IAV D49		IAV D56		IAV D63		IAV D146		HAI D49		HAI D56		HAI D63		HAI D146
	OTU							Contribution		Contribution		Contribution		Contribution		Contribution		Contribution		Contribution		Contribution
								Comp 1	Comp 2	Comp 1	Comp 2	Comp 1	Comp 2	Comp 1	Comp 2	Comp 1	Comp 2	Comp 1	Comp 2	Comp 1	Comp 2	Comp 1	Comp 2
	Cluster_330	Bacteroidetes	Bacteroidia	Bacteroidales	Bacteroidaceae	Bacteroides	Multi-affiliation	-0.170587	-0.0452567	-0.0862597	-0.0177533	-0.250724	-0.0827552	-0.0549557	-0.194055	-0.186895	-0.174644	-0.0693228	-0.0177533	-0.250724	-0.0827552	-0.0549557	-0.194055
	Cluster_384	Bacteroidetes	Bacteroidia	Bacteroidales	Prevotellaceae	Prevotellaceae NK3B31 group	unknown species	0.150062	-0.0435533	0.14664	0.0273207	0.234872	0.0663985	0.104213	0.0938646	0.0406917	0.137534	0.0701785	0.0273207	0.234872	0.0663985	0.104213	0.0938646
	Cluster_622	Firmicutes	Bacilli	Lactobacillales	Lactobacillaceae	Lactobacillus	Multi-affiliation	-0.0233744	0.0217642	-0.214938	0.147775	-0.228571	-0.0393699	-0.155635	-0.0785879	-0.0299904	-0.0231822	-0.0962073	0.147775	-0.228571	-0.0393699	-0.155635	-0.0785879
	Cluster_675	Firmicutes	Clostridia	Clostridiales	Clostridiales vadinBB60 group	unknown genus	unknown species	0.0925979	0.0968227	0.220119	-0.0575977	0.199881	0.0324291	0.157707	0.060582	0.195795	-0.0447012	0.103645	-0.0575977	0.199881	0.0324291	0.157707	0.060582
	Cluster_55	Proteobacteria	Deltaproteobacteria	Bradymonadales	unknown family	unknown genus	unknown species	0.13321	0.0867398	0.21188	-0.0408677	0.216433	-0.0279911	0.104239	0.0985058	-0.0677028	0.131445	0.128283	-0.0408677	0.216433	-0.0279911	0.104239	0.0985058
	Cluster_110	Firmicutes	Clostridia	Clostridiales	Christensenellaceae	Christensenellaceae R-7 group	unknown species	0.0576452	0.0848206	0.20876	-0.176103	0.0143474	0.0448524	0.0589672	-0.240739	-0.248289	-0.0726394	0.11961	-0.176103	0.0143474	0.0448524	0.0589672	-0.240739
	Cluster_418	Firmicutes	Clostridia	Clostridiales	Lachnospiraceae	Lachnospiraceae ND3007 group	Multi-affiliation	-0.0644325	0.0154638	0.205947	-0.0329337	0.027822	-0.0955678	-0.0053755	-0.217444	-0.116578	0.0725378	0.00143086	-0.0329337	0.027822	-0.0955678	-0.0053755	-0.217444
	Cluster_244	Bacteroidetes	Bacteroidia	Bacteroidales	Rikenellaceae	Rikenellaceae RC9 gut group	unknown species	0.144209	0.141815	0.200465	-0.0666869	0.1809	0.0361929	0.0657749	0.0407188	-0.0331518	0.211202	0.157713	-0.0666869	0.1809	0.0361929	0.0657749	0.0407188
	Cluster_1045	Bacteroidetes	Bacteroidia	Bacteroidales	Marinifilaceae	Butyricimonas	unknown species	-0.0295885	-0.0408521	-0.195048	0.0440777	-0.1678	-0.033073	0.087199	-0.0710388	-0.191524	-0.0572119	-0.18792	0.0440777	-0.1678	-0.033073	0.087199	-0.0710388
	Cluster_1465	Firmicutes	Clostridia	Clostridiales	Lachnospiraceae	[Eubacterium] hallii group	unknown species	0.00587332	0.0223083	0.189038	0.024098	0.0205332	-0.0158842	0.0151537	-0.123796	-0.0110012	0.0023583	0.141846	0.024098	0.0205332	-0.0158842	0.0151537	-0.123796
	Cluster_338	Bacteroidetes	Bacteroidia	Bacteroidales	Marinifilaceae	Butyricimonas	Multi-affiliation	0.0128384	-0.0123879	-0.186578	0.0290279	-0.181374	-0.00645251	0.130847	-0.133207	-0.142666	-0.0988658	-0.170402	0.0290279	-0.181374	-0.00645251	0.130847	-0.133207
	Cluster_910	Bacteroidetes	Bacteroidia	Bacteroidales	Prevotellaceae	Prevotella 1	unknown species	0.253404	0.0229263	0.032684	-0.106927	0.141378	0.0351501	0.0458168	0.0525124	-0.0146444	0.235386	-0.0118092	-0.106927	0.141378	0.0351501	0.0458168	0.0525124
	Cluster_460	Bacteroidetes	Bacteroidia	Bacteroidales	Prevotellaceae	Prevotella 2	Multi-affiliation	0.235225	-0.037699	-0.123559	-0.0631931	0.0288112	0.0576201	-0.0119058	0.0762919	0.122636	0.04698	-0.109347	-0.0631931	0.0288112	0.0576201	-0.0119058	0.0762919
	Cluster_701	Firmicutes	Clostridia	Clostridiales	Ruminococcaceae	unknown genus	unknown species	-0.229091	0.0889708	-0.00403958	0.12721	-0.0977708	-0.0504874	-0.0443234	0.0481151	-0.0634233	-0.182978	0.100344	0.12721	-0.0977708	-0.0504874	-0.0443234	0.0481151
	Cluster_826	Bacteroidetes	Bacteroidia	Bacteroidales	Prevotellaceae	Prevotella 2	unknown species	0.224259	-0.104602	-0.113144	-0.0458133	0.0218307	0.00696414	-0.00762592	0.100997	0.0381397	0.0504127	-0.0950867	-0.0458133	0.0218307	0.00696414	-0.00762592	0.100997
	Cluster_520	Bacteroidetes	Bacteroidia	Bacteroidales	Prevotellaceae	Prevotella 2	unknown species	0.216184	-0.0842988	-0.0972966	-0.0786203	0.0527435	0.0610548	0.0229657	0.0555051	0.128248	0.0158399	-0.0736085	-0.0786203	0.0527435	0.0610548	0.0229657	0.0555051
	Cluster_40	Firmicutes	Clostridia	Clostridiales	Ruminococcaceae	Ruminococcaceae UCG-010	unknown species	0.215098	0.0410301	0.114785	-0.0186636	0.0574553	-0.108053	0.0457393	0.0755444	0.0330807	0.128069	-0.0176938	-0.0186636	0.0574553	-0.108053	0.0457393	0.0755444
	Cluster_569	Bacteroidetes	Bacteroidia	Bacteroidales	Prevotellaceae	Prevotella 9	unknown species	0.203442	-0.0523186	-0.0160442	-0.0768889	0.0390057	0.00284334	-0.0747464	0.061683	0.0559029	0.196938	-0.0743841	-0.0768889	0.0390057	0.00284334	-0.0747464	0.061683
	Cluster_227	Proteobacteria	Alphaproteobacteria	Rhodospirillales	unknown family	unknown genus	unknown species	-0.076391	-0.121832	-0.0553961	-0.0330075	-0.0232617	-0.121069	-0.263902	0.101178	0.0880561	0.0221801	-0.013993	-0.0330075	-0.0232617	-0.121069	-0.263902	0.101178
	Cluster_670	Proteobacteria	Gammaproteobacteria	Betaproteobacteriales	Burkholderiaceae	Sutterella	unknown species	0.124123	0.168855	0.0547585	-0.0347933	0.0744039	0.108275	0.251142	0.061917	-0.0428738	-0.0123212	-0.00606271	-0.0347933	0.0744039	0.108275	0.251142	0.061917
	Cluster_94	Bacteroidetes	Bacteroidia	Bacteroidales	Prevotellaceae	Prevotella 9	unknown species	0.0606103	0.0673426	0.0400022	0.0619892	0.0894022	-0.0742468	-0.238529	0.114578	-0.00811957	0.198067	-0.0356361	0.0619892	0.0894022	-0.0742468	-0.238529	0.114578
	Cluster_761	Firmicutes	Clostridia	Clostridiales	Ruminococcaceae	Ruminococcus 1	Multi-affiliation	-0.128357	0.0416832	0.0964861	0.12015	0.0444934	-0.192485	-0.223008	0.109307	0.197282	-0.0162063	0.0892113	0.12015	0.0444934	-0.192485	-0.223008	0.109307
	Cluster_1185	Firmicutes	Clostridia	Clostridiales	Ruminococcaceae	[Eubacterium] coprostanoligenes group	unknown species	0.0880862	0.0704751	0.114501	-0.0850467	0.0624311	0.103702	0.22092	-0.0169048	-0.0577845	-0.0121814	-0.04004	-0.0850467	0.0624311	0.103702	0.22092	-0.0169048
	Cluster_260	Firmicutes	Clostridia	Clostridiales	Ruminococcaceae	Ruminococcaceae UCG-008	unknown species	0.0288847	-0.101681	-0.0207522	-0.0294951	-0.109902	-0.123206	-0.220839	-0.0329442	-0.0512294	0.158029	-0.10959	-0.0294951	-0.109902	-0.123206	-0.220839	-0.0329442
	Cluster_390	Bacteroidetes	Bacteroidia	Bacteroidales	Prevotellaceae	Prevotella 9	Multi-affiliation	-0.112816	-0.120996	0.0456113	-0.0785105	0.0419505	0.0278703	-0.209672	0.0564464	0.0433833	0.182218	-0.0155824	-0.0785105	0.0419505	0.0278703	-0.209672	0.0564464
	Cluster_271	Firmicutes	Clostridia	Clostridiales	Ruminococcaceae	Ruminococcaceae UCG-010	unknown species	0.016586	0.130142	0.170068	-0.0860661	0.183974	0.119575	0.207427	0.0401823	0.0181497	0.0372649	0.151509	-0.0860661	0.183974	0.119575	0.207427	0.0401823
	Cluster_147	Firmicutes	Clostridia	Clostridiales	Lachnospiraceae	[Eubacterium] eligens group	Multi-affiliation	-0.0722115	-0.0383382	0.0282119	0.213543	0.0469522	-0.200774	-0.206603	-0.00346073	0.0878116	0.0599688	-0.0129891	0.213543	0.0469522	-0.200774	-0.206603	-0.00346073
	Cluster_133	Firmicutes	Clostridia	Clostridiales	Ruminococcaceae	Ruminococcaceae UCG-014	Multi-affiliation	-0.161794	0.0190283	0.060513	0.115314	-0.0355271	-0.146104	0.206255	-0.114565	0.0925513	-0.0285327	0.0446993	0.115314	-0.0355271	-0.146104	0.206255	-0.114565
	Cluster_972	Firmicutes	Clostridia	Clostridiales	Ruminococcaceae	Ruminiclostridium	unknown species	-0.144116	0.103719	-0.0370557	0.123434	-0.11903	-0.0690886	-0.0761221	0.0106867	-0.0547225	-0.112917	0.0118989	0.123434	-0.11903	-0.0690886	-0.0761221	0.0106867
	Cluster_987	Bacteroidetes	Bacteroidia	Bacteroidales	Rikenellaceae	Rikenellaceae RC9 gut group	unknown species	-0.0653416	0.252696	0.0403871	0.14871	-0.0310052	-0.145125	-0.0289382	0.00369978	-0.0304265	-0.0353649	0.0173962	0.14871	-0.0310052	-0.145125	-0.0289382	0.00369978
	Cluster_2399	Firmicutes	Clostridia	Clostridiales	Ruminococcaceae	Ruminococcaceae UCG-005	unknown species	-0.157975	0.0611997	-0.0286472	0.145772	-0.134229	-0.0760077	-0.0377326	0.132115	-0.0362463	-0.0699463	0.0313936	0.145772	-0.134229	-0.0760077	-0.0377326	0.132115
	Cluster_152	Firmicutes	Clostridia	Clostridiales	Clostridiaceae 1	Clostridium sensu stricto 1	Multi-affiliation	-0.0802809	0.1758	-0.0378787	0.132909	-0.150921	-0.180631	-0.146441	-0.062771	-0.133492	-0.0754092	0.0323976	0.132909	-0.150921	-0.180631	-0.146441	-0.062771
[truncated: 49 more rows]
